# Supplementary material for: Tetra­butyl­ammonium butyl­tetra­chlorido­stannate(IV)
Source: Acta Crystallogr Sect E Struct Rep Online. 2013 Sep 28;69(Pt 10):m562–3. doi: 10.1107/S1600536813026172 (PMC3790365; doi:10.1107/S1600536813026172)
Supplement: Supplementary file 1 [file e-69-0m562-sup1.cif]

##############################################################################
#                                                                            #
# This CIF contains the data in a paper accepted for publication in          #
# Acta Crystallographica Section E. It conforms to the requirements of       #
# Notes for Authors for Acta Crystallographica Section E, and has been       #
# peer reviewed under the auspices of the IUCr Commission on Journals.       #
#                                                                            #
# Full details of the Crystallographic Information File format               #
# are given in the paper "The Crystallographic Information File (CIF):       #
# a New Standard Archive File for Crystallography" by S. R. Hall, F. H.      #
# Allen and I. D. Brown [Acta Cryst. (1991), A47, 655-685].                  #
#                                                                            #
# The current version of the core CIF dictionary is obtainable from          #
# ftp://ftp.iucr.org/pub/cif_core.dic.                                       #
#                                                                            #
# Software is freely available for graphical display of the structure(s)     #
# in this CIF. For information consult the CIF software page                 #
# http://www.iucr.org/resources/cif/software.                                #
#                                                                            #
# This file may be used for bona fide research purposes within the           #
# scientific community so long as proper attribution is given to the journal # 
# article from which it was obtained.                                        #
#                                                                            #
##############################################################################
data_global
_journal_date_recd_electronic     2013-08-02
_journal_date_accepted     2013-09-22
_journal_name_full     'Acta Crystallographica, Section E'
_journal_year     2013
_journal_volume     69
_journal_issue     10
_journal_page_first     m562
_journal_page_last     m563
_journal_paper_category     QM
_journal_paper_doi     10.1107/S1600536813026172
_journal_coeditor_code     WM2766
_publ_contact_author_name     'Tidiane Diop'
_publ_contact_author_address
;
Laboratoire de Chimie Min\'erale et Analytique,
D\'epartement de Chimie,
Facult\'e des Sciences et Techniques,
Universit\'e Cheikh Anta Diop, Dakar,
Senegal
;
_publ_contact_author_email     'tijchimia@yahoo.fr'
_publ_contact_author_fax     ?
_publ_contact_author_phone     '221 77 561 15 42'
_publ_section_title
;
Tetrabutylammonium butyltetrachloridostannate(IV)
;
loop_
    _publ_author_name
    _publ_author_footnote
    _publ_author_address
    'Diop, Tidiane' .
;
Laboratoire de Chimie Min\'erale et Analytique,
D\'epartement de Chimie,
Facult\'e des Sciences et Techniques,
Universit\'e Cheikh Anta Diop, Dakar,
Senegal
;
    'van der Lee, Arie' .
;
Institut Europ\'een des Membranes, Universit\'e de Montpellier II, 34000
Montpellier, France
;
    'Diop, Libasse' .
;
Laboratoire de Chimie Min\'erale et Analytique,
D\'epartement de Chimie,
Facult\'e des Sciences et Techniques,
Universit\'e Cheikh Anta Diop, Dakar,
Senegal
;
_publ_section_synopsis     .
data_I
_database_code_depnum_ccdc_archive 'CCDC 962599'
_chemical_name_systematic
;
Tetrabutylammonium butyltetrachloridostannate(IV)
;
_chemical_formula_moiety     'C16 H36 N +, C4 H9 Cl4 Sn -'
_chemical_formula_sum     'C20 H45 Cl4 N Sn'
_chemical_formula_iupac     '(C16 H36 N) [Sn (C4 H9) Cl4]'
_chemical_formula_weight     560.08
_symmetry_cell_setting     triclinic
_symmetry_space_group_name_H-M     'P -1'
_symmetry_space_group_name_Hall     '-P 1'
loop_
    _symmetry_equiv_pos_as_xyz
    'x,y,z'
    '-x,-y,-z'
_cell_length_a     11.6933(5)
_cell_length_b     11.7463(5)
_cell_length_c     12.2301(6)
_cell_angle_alpha     114.236(5)
_cell_angle_beta     101.680(4)
_cell_angle_gamma     104.123(4)
_cell_volume     1395.80(14)
_cell_formula_units_Z     2
_cell_measurement_reflns_used     5275
_cell_measurement_theta_min     1.9600
_cell_measurement_theta_max     28.1610
_cell_measurement_temperature     175
_exptl_crystal_description     'plate'
_exptl_crystal_colour     'colourless'
_exptl_crystal_size_max     0.45
_exptl_crystal_size_mid     0.40
_exptl_crystal_size_min     0.15
_exptl_crystal_density_diffrn     1.333
_exptl_crystal_density_meas     ?
_exptl_crystal_density_method     'not measured'
_exptl_crystal_F_000     580.000
_exptl_absorpt_coefficient_mu     1.304
_exptl_absorpt_correction_type     multi-scan
_exptl_absorpt_process_details
;
(<i>CrysAlis PRO</i>; Agilent, 2010)
;
_exptl_absorpt_correction_T_min     0.80277
_exptl_absorpt_correction_T_max     1.00000
_exptl_special_details
;
The crystal was placed in the cold stream of an Oxford Cryosystems open-flow
nitrogen cryostat (Cosier & Glazer, 1986) with a nominal stability of 0.1 K.
Cosier, J. & Glazer, A\\cdot<i>M</i>., 1986. J. Appl. Cryst. 105--107.
;
_diffrn_ambient_temperature     175
_diffrn_radiation_type     'Mo K\a'
_diffrn_radiation_wavelength     0.71073
_diffrn_radiation_source     'Enhance (Mo) X-ray Source'
_diffrn_radiation_monochromator     'graphite'
_diffrn_measurement_device_type     'Agilent Xcalibur (Sapphire3, Gemini)'
_diffrn_measurement_device     'Area'
_diffrn_measurement_method     '\w scans'
_diffrn_detector_area_resol_mean     16.0143
_diffrn_reflns_number     18571
_diffrn_reflns_av_R_equivalents     0.039
_diffrn_reflns_av_sigmaI/netI     0.0549
_diffrn_reflns_theta_min     1.911
_diffrn_reflns_theta_max     29.212
_diffrn_reflns_theta_full     25.240
_diffrn_measured_fraction_theta_max     0.876
_diffrn_measured_fraction_theta_full     1.000
_diffrn_reflns_limit_h_min     -15
_diffrn_reflns_limit_h_max     16
_diffrn_reflns_limit_k_min     -15
_diffrn_reflns_limit_k_max     15
_diffrn_reflns_limit_l_min     -16
_diffrn_reflns_limit_l_max     16
_refine_special_details     .
_reflns_number_total     6635
_reflns_number_gt     5438
_reflns_threshold_expression     I>2\s(I)
_refine_ls_structure_factor_coef     Fsqd
_refine_ls_matrix_type     full
_refine_ls_R_factor_all     0.0638
_refine_ls_R_factor_gt     0.0494
_refine_ls_wR_factor_all     0.0879
_refine_ls_wR_factor_gt     0.0757
_refine_ls_wR_factor_ref     0.0876
_refine_ls_goodness_of_fit_ref     0.9686
_refine_ls_number_reflns     6628
_refine_ls_number_parameters     254
_refine_ls_number_restraints     142
_refine_ls_hydrogen_treatment     constr
_refine_ls_weighting_scheme     calc
_refine_ls_weighting_details
;
 Method, part 1, Chebychev polynomial, (Watkin, 1994, Prince, 1982)
 [weight] = 1.0/[A~0~*T~0~(x)+A~1~*T~1~(x) ... +A~n-1~]*T~n-1~(x)]
 where A~i~ are the Chebychev coefficients listed below and x= Fcalc/Fmax
 Method = Robust Weighting (Prince, 1982)
 W = [weight] * [1-(deltaF/6*sigmaF)^2^]^2^
 A~i~ are:
 0.178E+04 0.238E+04 0.133E+04 350. 47.8
;
_atom_sites_solution_hydrogens     difmap
_atom_sites_solution_primary     iterative
_refine_ls_shift/su_max     0.0008525
_refine_ls_shift/su_mean     0.0000162
_refine_diff_density_max     1.32
_refine_diff_density_min     -1.00
_refine_ls_extinction_method     'None'
loop_
    _atom_type_symbol
    _atom_type_scat_Cromer_Mann_a1
    _atom_type_scat_Cromer_Mann_a2
    _atom_type_scat_Cromer_Mann_a3
    _atom_type_scat_Cromer_Mann_a4
    _atom_type_scat_Cromer_Mann_b1
    _atom_type_scat_Cromer_Mann_b2
    _atom_type_scat_Cromer_Mann_b3
    _atom_type_scat_Cromer_Mann_b4
    _atom_type_scat_Cromer_Mann_c
    _atom_type_scat_dispersion_real
    _atom_type_scat_dispersion_imag
    _atom_type_scat_source
    C 2.3100 1.0200 1.5886 0.8650 20.8439 10.2075 0.5687 51.6512 0.2156 0.0033
                                                                          0.0016
                                'International Tables Vol C 4.2.6.8 and 6.1.1.4'
    H 0.4930 0.3229 0.1402 0.0408 10.5109 26.1257 3.1424 57.7998 0.0030 0.0000
                                                                          0.0000
                                'International Tables Vol C 4.2.6.8 and 6.1.1.4'
    N 12.2126 3.1322 2.0125 1.1663 0.0057 9.8933 28.9975 0.5826 -11.5290 0.0061
                                                                          0.0033
                                'International Tables Vol C 4.2.6.8 and 6.1.1.4'
    O 3.0485 2.2868 1.5463 0.8670 13.2771 5.7011 0.3239 32.9089 0.2508 0.0106
                                                                          0.0060
                                'International Tables Vol C 4.2.6.8 and 6.1.1.4'
    S 6.9053 5.2034 1.4379 1.5863 1.4679 22.2151 0.2536 56.1720 0.8669 0.1246
                                                                          0.1234
                                'International Tables Vol C 4.2.6.8 and 6.1.1.4'
    N 12.2126 3.1322 2.0125 1.1663 0.0057 9.8933 28.9975 0.5826 -11.5290 0.0061
                                                                          0.0033
                                'International Tables Vol C 4.2.6.8 and 6.1.1.4'
    Cl 11.4604 7.1964 6.2556 1.6455 0.0104 1.1662 18.5194 47.7784 -9.5574 0.1484
                                                                          0.1585
                                'International Tables Vol C 4.2.6.8 and 6.1.1.4'
    Sn 19.1889 19.1005 4.4585 2.4663 5.8303 0.5031 26.8909 83.9572 4.7821
                                                                         -0.6537
                                                                          1.4246
                                'International Tables Vol C 4.2.6.8 and 6.1.1.4'
_computing_data_collection
;
<i>CrysAlis PRO</i> (Agilent, 2010)
;
_computing_cell_refinement
;
<i>CrysAlis PRO</i> (Agilent, 2010)
;
_computing_data_reduction
;
<i>CrysAlis PRO</i> (Agilent, 2010)
;
_computing_structure_solution     'SUPERFLIP (Palatinus & Chapuis, 2007)'
_computing_structure_refinement     'CRYSTALS (Betteridge <i>et al.</i>, 2003)'
_computing_molecular_graphics
;
<i>OLEX2</i> (Dolomanov <i>et al.</i>, 2009) and <i>VESTA</i> (Momma &
Izumi, 2011)
;
_computing_publication_material     'CRYSTALS (Betteridge <i>et al.</i>, 2003)'
loop_
    _atom_site_type_symbol
    _atom_site_label
    _atom_site_fract_x
    _atom_site_fract_y
    _atom_site_fract_z
    _atom_site_U_iso_or_equiv
    _atom_site_adp_type
    _atom_site_occupancy
    _atom_site_disorder_assembly
    _atom_site_disorder_group
    Sn Sn1 0.19913(3) 0.15984(3) 0.83567(3) 0.0345 Uani 1.0000 . .
    Cl Cl2 0.07714(13) 0.07249(13) 0.93279(13) 0.0501 Uani 1.0000 . .
    Cl Cl3 0.35953(15) 0.36814(14) 0.98257(16) 0.0696 Uani 1.0000 . .
    Cl Cl4 0.34432(13) 0.04890(15) 0.87972(15) 0.0554 Uani 1.0000 . .
    Cl Cl5 0.05658(13) 0.28254(14) 0.81078(14) 0.0522 Uani 1.0000 . .
    C C6 0.1661(6) 0.0700(5) 0.6359(5) 0.0528 Uani 1.0000 . .
    C C7 0.1672(6) -0.0706(6) 0.5700(5) 0.0542 Uani 1.0000 . .
    C C8 0.0680(6) -0.1742(5) 0.5766(5) 0.0541 Uani 1.0000 . .
    C C9 0.0661(8) -0.3156(6) 0.5062(6) 0.0838 Uani 1.0000 . .
    H H91 0.0041 -0.3756 0.5178 0.1202 Uiso 1.0000 . .
    H H93 0.0471 -0.3436 0.4171 0.1200 Uiso 1.0000 . .
    H H92 0.1472 -0.3155 0.5410 0.1201 Uiso 1.0000 . .
    H H82 -0.0138 -0.1753 0.5366 0.0644 Uiso 1.0000 . .
    H H81 0.0801 -0.1504 0.6647 0.0641 Uiso 1.0000 . .
    H H72 0.1551 -0.0971 0.4805 0.0641 Uiso 1.0000 . .
    H H71 0.2490 -0.0689 0.6100 0.0640 Uiso 1.0000 . .
    H H61 0.2285 0.1287 0.6217 0.0612 Uiso 1.0000 . .
    H H62 0.0829 0.0638 0.5954 0.0613 Uiso 1.0000 . .
    N N10 0.7478(4) 0.2479(4) 0.9853(4) 0.0392 Uani 1.0000 . .
    C C11 0.7451(6) 0.1082(5) 0.9094(5) 0.0586 Uani 1.0000 . .
    C C12 0.6356(7) -0.0102(7) 0.8184(7) 0.0540 Uani 0.691(6) . .
    C C13 0.6825(7) -0.1149(7) 0.7370(5) 0.0814 Uani 1.0000 . .
    C C14 0.7350(7) -0.1247(9) 0.6359(7) 0.1001 Uani 1.0000 . .
    H H142 0.7377 -0.2109 0.5927 0.1750 Uiso 1.0000 . .
    H H141 0.8180 -0.0586 0.6779 0.1751 Uiso 1.0000 . .
    H H143 0.6843 -0.1054 0.5796 0.1750 Uiso 1.0000 . .
    C C15 0.6838(5) 0.2475(7) 1.0813(5) 0.0657 Uani 1.0000 . .
    C C16 0.6844(7) 0.3808(9) 1.1736(6) 0.0926 Uani 1.0000 . .
    C C17 0.6118(8) 0.3602(12) 1.2581(7) 0.1457 Uani 1.0000 . .
    C C18 0.6068(11) 0.4897(14) 1.3521(8) 0.2270 Uani 1.0000 . .
    H H182 0.5562 0.4628 1.4005 0.3500 Uiso 1.0000 . .
    H H183 0.6856 0.5485 1.4059 0.3500 Uiso 1.0000 . .
    H H181 0.5606 0.5205 1.3057 0.3500 Uiso 1.0000 . .
    H H172 0.6543 0.3240 1.3055 0.1789 Uiso 1.0000 . .
    H H171 0.5285 0.2957 1.2041 0.1789 Uiso 1.0000 . .
    H H161 0.7696 0.4436 1.2251 0.1170 Uiso 1.0000 . .
    H H162 0.6441 0.4184 1.1265 0.1170 Uiso 1.0000 . .
    H H151 0.7288 0.2166 1.1315 0.0782 Uiso 1.0000 . .
    H H152 0.5991 0.1855 1.0344 0.0781 Uiso 1.0000 . .
    C C19 0.8824(5) 0.3421(5) 1.0513(5) 0.0448 Uani 1.0000 . .
    C C20 0.9606(5) 0.3237(6) 1.1534(5) 0.0526 Uani 1.0000 . .
    C C21 1.0970(6) 0.4119(8) 1.1979(6) 0.0762 Uani 1.0000 . .
    C C22 1.1793(7) 0.3939(9) 1.2977(7) 0.1068 Uani 1.0000 . .
    H H221 1.2653 0.4435 1.3186 0.1650 Uiso 1.0000 . .
    H H223 1.1678 0.2998 1.2639 0.1650 Uiso 1.0000 . .
    H H222 1.1575 0.4216 1.3733 0.1649 Uiso 1.0000 . .
    H H212 1.1254 0.3905 1.1250 0.0922 Uiso 1.0000 . .
    H H211 1.1033 0.5062 1.2359 0.0922 Uiso 1.0000 . .
    H H201 0.9538 0.2311 1.1178 0.0639 Uiso 1.0000 . .
    H H202 0.9289 0.3467 1.2239 0.0643 Uiso 1.0000 . .
    H H191 0.9208 0.3319 0.9868 0.0541 Uiso 1.0000 . .
    H H192 0.8825 0.4319 1.0916 0.0543 Uiso 1.0000 . .
    C C23 0.6808(7) 0.2893(7) 0.9006(5) 0.0727 Uani 1.0000 . .
    C C24 0.6979(9) 0.2669(10) 0.7805(8) 0.0703 Uani 0.691(6) . .
    C C25 0.5893(8) 0.2945(9) 0.7078(7) 0.1069 Uani 1.0000 . .
    C C26 0.6013(9) 0.2481(10) 0.5815(7) 0.1269 Uani 1.0000 . .
    H H262 0.5538 0.2733 0.5292 0.2270 Uiso 1.0000 . .
    H H261 0.6884 0.2824 0.5946 0.2270 Uiso 1.0000 . .
    H H263 0.5722 0.1505 0.5403 0.2270 Uiso 1.0000 . .
    H H241 0.7797 0.3319 0.8013 0.1187 Uiso 0.691(6) . .
    H H242 0.6970 0.1809 0.7362 0.1187 Uiso 0.691(6) . .
    C C121 0.7471(16) 0.0365(11) 0.7809(10) 0.0577 Uani 0.309(6) . .
    C C241 0.5625(11) 0.2512(19) 0.8044(14) 0.0699 Uani 0.309(6) . .
    H H121 0.5856 0.0133 0.7658 0.0975 Uiso 0.691(6) . .
    H H122 0.5903 -0.0407 0.8624 0.0975 Uiso 0.691(6) . .
    H H1211 0.8314 0.0601 0.7850 0.0600 Uiso 0.309(6) . .
    H H1212 0.7041 0.0672 0.7270 0.0600 Uiso 0.309(6) . .
    H H2411 0.5153 0.1542 0.7646 0.0600 Uiso 0.309(6) . .
    H H2412 0.5081 0.2920 0.8470 0.0600 Uiso 0.309(6) . .
    H H111 0.8000 0.1167 0.8633 0.0751 Uiso 0.691(6) . .
    H H112 0.7805 0.0864 0.9717 0.0751 Uiso 0.691(6) . .
    H H113 0.8166 0.1070 0.9614 0.0751 Uiso 0.309(6) . .
    H H114 0.6711 0.0516 0.9086 0.0751 Uiso 0.309(6) . .
    H H231 0.7030 0.3834 0.9501 0.0874 Uiso 0.691(6) . .
    H H232 0.5937 0.2452 0.8808 0.0874 Uiso 0.691(6) . .
    H H233 0.7374 0.2994 0.8564 0.0874 Uiso 0.309(6) . .
    H H234 0.6878 0.3753 0.9619 0.0874 Uiso 0.309(6) . .
    H H251 0.6031 0.3875 0.7471 0.1274 Uiso 0.691(6) . .
    H H252 0.5094 0.2458 0.7040 0.1274 Uiso 0.691(6) . .
    H H253 0.6697 0.3632 0.7582 0.1274 Uiso 0.309(6) . .
    H H254 0.5284 0.3339 0.6994 0.1274 Uiso 0.309(6) . .
    H H131 0.7456 -0.1166 0.7983 0.0974 Uiso 0.691(6) . .
    H H132 0.6119 -0.1964 0.6969 0.0974 Uiso 0.691(6) . .
    H H133 0.7157 -0.1461 0.7920 0.0974 Uiso 0.309(6) . .
    H H134 0.5932 -0.1484 0.7118 0.0974 Uiso 0.309(6) . .
loop_
    _atom_site_aniso_label
    _atom_site_aniso_U_11
    _atom_site_aniso_U_22
    _atom_site_aniso_U_33
    _atom_site_aniso_U_12
    _atom_site_aniso_U_13
    _atom_site_aniso_U_23
    Sn1 0.03730(17) 0.03018(15) 0.03305(16) 0.00540(12) 0.00836(12) 0.01820(12)
    Cl2 0.0569(8) 0.0525(7) 0.0618(8) 0.0205(6) 0.0315(7) 0.0408(7)
    Cl3 0.0570(9) 0.0399(7) 0.0734(10) -0.0079(6) -0.0061(8) 0.0208(7)
    Cl4 0.0447(7) 0.0638(9) 0.0735(10) 0.0213(7) 0.0157(7) 0.0484(8)
    Cl5 0.0568(8) 0.0470(7) 0.0678(9) 0.0253(6) 0.0236(7) 0.0365(7)
    C6 0.074(4) 0.048(3) 0.038(3) 0.015(3) 0.018(3) 0.027(2)
    C7 0.066(4) 0.058(3) 0.039(3) 0.022(3) 0.023(3) 0.021(3)
    C8 0.067(4) 0.045(3) 0.044(3) 0.019(3) 0.017(3) 0.017(3)
    C9 0.125(7) 0.047(4) 0.066(4) 0.030(4) 0.030(4) 0.017(3)
    N10 0.042(2) 0.049(2) 0.041(2) 0.0283(18) 0.0206(18) 0.0260(17)
    C11 0.100(4) 0.042(2) 0.039(3) 0.031(2) 0.021(2) 0.0226(18)
    C12 0.065(4) 0.058(3) 0.050(4) 0.039(2) 0.016(3) 0.029(3)
    C13 0.116(5) 0.071(3) 0.039(3) 0.061(4) 0.006(3) 0.005(2)
    C14 0.082(5) 0.106(6) 0.078(5) 0.027(5) 0.018(4) 0.024(4)
    C15 0.036(3) 0.106(5) 0.039(3) 0.015(3) 0.020(2) 0.023(3)
    C16 0.080(5) 0.151(7) 0.042(3) 0.086(5) 0.023(3) 0.019(4)
    C17 0.102(7) 0.294(15) 0.051(4) 0.122(9) 0.048(5) 0.055(7)
    C18 0.222(13) 0.43(2) 0.053(5) 0.270(15) 0.051(7) 0.047(9)
    C19 0.048(3) 0.050(3) 0.046(3) 0.017(2) 0.021(2) 0.028(2)
    C20 0.051(3) 0.075(4) 0.049(3) 0.036(3) 0.022(3) 0.035(3)
    C21 0.046(3) 0.115(6) 0.048(3) 0.036(4) 0.017(3) 0.019(4)
    C22 0.064(5) 0.139(8) 0.088(6) 0.060(5) 0.003(4) 0.028(5)
    C23 0.102(4) 0.094(4) 0.043(3) 0.079(4) 0.019(3) 0.030(3)
    C24 0.096(5) 0.079(5) 0.079(4) 0.053(5) 0.047(4) 0.056(5)
    C25 0.148(6) 0.114(6) 0.074(4) 0.059(5) 0.009(4) 0.066(4)
    C26 0.131(7) 0.154(8) 0.068(4) 0.077(6) 0.004(4) 0.029(5)
    C121 0.072(7) 0.092(4) 0.042(4) 0.059(6) 0.024(5) 0.043(4)
    C241 0.063(5) 0.069(8) 0.102(7) 0.042(6) 0.017(4) 0.059(6)
loop_
    _geom_bond_atom_site_label_1
    _geom_bond_atom_site_label_2
    _geom_bond_site_symmetry_1
    _geom_bond_site_symmetry_2
    _geom_bond_distance
    _geom_bond_publ_flag
    Sn1 C6 . . 2.129(5) yes
    Sn1 Cl2 . . 2.3390(12) yes
    Sn1 Cl3 . . 2.3494(14) yes
    Sn1 Cl4 . . 2.4812(14) yes
    Sn1 Cl5 . . 2.5051(14) yes
    C6 C7 . . 1.516(7) no
    C6 H61 . . 0.971 no
    C6 H62 . . 0.969 no
    C7 C8 . . 1.505(7) no
    C7 H72 . . 0.975 no
    C7 H71 . . 0.974 no
    C8 C9 . . 1.517(7) no
    C8 H82 . . 0.976 no
    C8 H81 . . 0.965 no
    C9 H91 . . 0.957 no
    C9 H93 . . 0.957 no
    C9 H92 . . 0.957 no
    N10 C11 . . 1.505(6) no
    N10 C15 . . 1.517(6) no
    N10 C19 . . 1.501(6) no
    N10 C23 . . 1.483(6) no
    C11 C12 . . 1.447(7) no
    C11 C121 . . 1.455(9) no
    C11 H111 . . 0.950 no
    C11 H112 . . 0.950 no
    C11 H113 . . 0.950 no
    C11 H114 . . 0.950 no
    C12 C13 . . 1.532(7) no
    C12 C121 . . 1.520(16) no
    C12 H121 . . 0.950 no
    C12 H122 . . 0.939 no
    C12 H114 . . 0.963 no
    C13 C14 . . 1.465(10) no
    C13 C121 . . 1.556(9) no
    C13 H131 . . 0.950 no
    C13 H132 . . 0.950 no
    C13 H133 . . 0.950 no
    C13 H134 . . 0.954 no
    C14 H142 . . 0.943 no
    C14 H141 . . 0.954 no
    C14 H143 . . 0.952 no
    C15 C16 . . 1.505(9) no
    C15 H151 . . 0.964 no
    C15 H152 . . 0.957 no
    C16 C17 . . 1.519(10) no
    C16 H161 . . 0.969 no
    C16 H162 . . 0.975 no
    C17 C18 . . 1.508(13) no
    C17 H172 . . 0.975 no
    C17 H171 . . 0.963 no
    C18 H182 . . 1.003 no
    C18 H183 . . 0.910 no
    C18 H181 . . 0.940 no
    C19 C20 . . 1.516(7) no
    C19 H191 . . 0.964 no
    C19 H192 . . 0.963 no
    C20 C21 . . 1.515(8) no
    C20 H201 . . 0.966 no
    C20 H202 . . 0.970 no
    C21 C22 . . 1.515(9) no
    C21 H212 . . 0.972 no
    C21 H211 . . 0.986 no
    C22 H221 . . 0.951 no
    C22 H223 . . 0.970 no
    C22 H222 . . 0.956 no
    C23 C24 . . 1.446(7) no
    C23 C241 . . 1.450(9) no
    C23 H231 . . 0.950 no
    C23 H232 . . 0.950 no
    C23 H233 . . 0.950 no
    C23 H234 . . 0.950 no
    C24 C25 . . 1.578(7) no
    C24 H241 . . 0.974 no
    C24 H242 . . 0.925 no
    C24 C241 . . 1.648(16) no
    C24 H233 . . 0.818 no
    C25 C26 . . 1.462(7) no
    C25 C241 . . 1.523(9) no
    C25 H251 . . 0.950 no
    C25 H252 . . 0.950 no
    C25 H253 . . 0.950 no
    C25 H254 . . 0.950 no
    C26 H262 . . 0.946 no
    C26 H261 . . 0.952 no
    C26 H263 . . 0.975 no
    C121 H1211 . . 0.941 no
    C121 H1212 . . 0.983 no
    C121 H111 . . 0.985 no
    C241 H2411 . . 0.984 no
    C241 H2412 . . 0.992 no
    C241 H232 . . 0.969 no
    C241 H252 . . 1.227 no
    H112 H113 . . 0.499 no
    H131 H133 . . 0.395 no
    H132 H134 . . 0.626 no
loop_
    _geom_angle_atom_site_label_1
    _geom_angle_atom_site_label_2
    _geom_angle_atom_site_label_3
    _geom_angle_site_symmetry_1
    _geom_angle_site_symmetry_2
    _geom_angle_site_symmetry_3
    _geom_angle
    _geom_angle_publ_flag
    Cl2 Sn1 Cl3 . . . 112.46(6) no
    Cl2 Sn1 Cl4 . . . 88.66(5) no
    Cl3 Sn1 Cl4 . . . 88.58(6) no
    Cl2 Sn1 Cl5 . . . 88.99(5) no
    Cl3 Sn1 Cl5 . . . 88.51(6) no
    Cl4 Sn1 Cl5 . . . 175.24(6) no
    Cl2 Sn1 C6 . . . 125.04(15) no
    Cl3 Sn1 C6 . . . 122.42(15) no
    Cl4 Sn1 C6 . . . 95.13(16) no
    Cl5 Sn1 C6 . . . 89.61(16) no
    Sn1 C6 C7 . . . 117.6(3) no
    Sn1 C6 H61 . . . 107.8 no
    C7 C6 H61 . . . 108.6 no
    Sn1 C6 H62 . . . 106.8 no
    C7 C6 H62 . . . 105.9 no
    H61 C6 H62 . . . 110.0 no
    C6 C7 C8 . . . 114.0(5) no
    C6 C7 H72 . . . 108.7 no
    C8 C7 H72 . . . 108.6 no
    C6 C7 H71 . . . 108.3 no
    C8 C7 H71 . . . 108.4 no
    H72 C7 H71 . . . 108.8 no
    C7 C8 C9 . . . 113.8(5) no
    C7 C8 H82 . . . 108.0 no
    C9 C8 H82 . . . 106.9 no
    C7 C8 H81 . . . 109.5 no
    C9 C8 H81 . . . 108.9 no
    H82 C8 H81 . . . 109.6 no
    C8 C9 H91 . . . 109.6 no
    C8 C9 H93 . . . 109.9 no
    H91 C9 H93 . . . 109.6 no
    C8 C9 H92 . . . 108.2 no
    H91 C9 H92 . . . 109.5 no
    H93 C9 H92 . . . 109.9 no
    C11 N10 C15 . . . 107.9(4) no
    C11 N10 C19 . . . 108.4(4) no
    C15 N10 C19 . . . 111.0(4) no
    C11 N10 C23 . . . 110.7(4) no
    C15 N10 C23 . . . 109.5(4) no
    C19 N10 C23 . . . 109.4(4) no
    N10 C11 C12 . . . 126.8(5) no
    N10 C11 C121 . . . 131.7(6) no
    C12 C11 C121 . . . 63.1(7) no
    N10 C11 H111 . . . 105.1 no
    C12 C11 H111 . . . 105.3 no
    N10 C11 H112 . . . 104.7 no
    C12 C11 H112 . . . 104.9 no
    C121 C11 H112 . . . 118.5 no
    H111 C11 H112 . . . 109.5 no
    N10 C11 H113 . . . 103.1 no
    C12 C11 H113 . . . 124.0 no
    C121 C11 H113 . . . 103.5 no
    H111 C11 H113 . . . 80.9 no
    N10 C11 H114 . . . 104.3 no
    C121 C11 H114 . . . 103.7 no
    H111 C11 H114 . . . 145.4 no
    H112 C11 H114 . . . 79.8 no
    H113 C11 H114 . . . 109.5 no
    C11 C12 C13 . . . 107.2(6) no
    C11 C12 C121 . . . 58.7(5) no
    C13 C12 C121 . . . 61.3(5) no
    C11 C12 H121 . . . 108.2 no
    C13 C12 H121 . . . 109.7 no
    C121 C12 H121 . . . 90.6 no
    C11 C12 H122 . . . 109.3 no
    C13 C12 H122 . . . 112.0 no
    C121 C12 H122 . . . 158.8 no
    H121 C12 H122 . . . 110.4 no
    C13 C12 H114 . . . 128.6 no
    C121 C12 H114 . . . 98.6 no
    H121 C12 H114 . . . 117.7 no
    H122 C12 H114 . . . 69.2 no
    C12 C13 C14 . . . 131.8(7) no
    C12 C13 C121 . . . 59.0(6) no
    C14 C13 C121 . . . 79.8(6) no
    C12 C13 H131 . . . 103.6 no
    C14 C13 H131 . . . 103.7 no
    C121 C13 H131 . . . 95.0 no
    C12 C13 H132 . . . 103.7 no
    C14 C13 H132 . . . 103.5 no
    C121 C13 H132 . . . 153.4 no
    H131 C13 H132 . . . 109.5 no
    C12 C13 H133 . . . 104.1 no
    C14 C13 H133 . . . 116.7 no
    C121 C13 H133 . . . 116.3 no
    H132 C13 H133 . . . 86.3 no
    C12 C13 H134 . . . 68.6 no
    C14 C13 H134 . . . 116.4 no
    C121 C13 H134 . . . 116.2 no
    H131 C13 H134 . . . 132.0 no
    H133 C13 H134 . . . 109.1 no
    C13 C14 H142 . . . 110.2 no
    C13 C14 H141 . . . 105.8 no
    H142 C14 H141 . . . 110.2 no
    C13 C14 H143 . . . 108.0 no
    H142 C14 H143 . . . 111.5 no
    H141 C14 H143 . . . 111.0 no
    N10 C15 C16 . . . 116.4(6) no
    N10 C15 H151 . . . 106.1 no
    C16 C15 H151 . . . 106.8 no
    N10 C15 H152 . . . 107.5 no
    C16 C15 H152 . . . 109.5 no
    H151 C15 H152 . . . 110.4 no
    C15 C16 C17 . . . 109.1(8) no
    C15 C16 H161 . . . 110.7 no
    C17 C16 H161 . . . 110.4 no
    C15 C16 H162 . . . 109.5 no
    C17 C16 H162 . . . 109.1 no
    H161 C16 H162 . . . 108.0 no
    C16 C17 C18 . . . 112.1(11) no
    C16 C17 H172 . . . 107.9 no
    C18 C17 H172 . . . 108.6 no
    C16 C17 H171 . . . 108.2 no
    C18 C17 H171 . . . 110.7 no
    H172 C17 H171 . . . 109.2 no
    C17 C18 H182 . . . 104.3 no
    C17 C18 H183 . . . 110.3 no
    H182 C18 H183 . . . 110.4 no
    C17 C18 H181 . . . 108.0 no
    H182 C18 H181 . . . 107.6 no
    H183 C18 H181 . . . 115.7 no
    N10 C19 C20 . . . 116.1(4) no
    N10 C19 H191 . . . 107.6 no
    C20 C19 H191 . . . 108.9 no
    N10 C19 H192 . . . 107.4 no
    C20 C19 H192 . . . 107.4 no
    H191 C19 H192 . . . 109.4 no
    C19 C20 C21 . . . 109.9(5) no
    C19 C20 H201 . . . 109.0 no
    C21 C20 H201 . . . 108.7 no
    C19 C20 H202 . . . 108.7 no
    C21 C20 H202 . . . 110.6 no
    H201 C20 H202 . . . 109.9 no
    C20 C21 C22 . . . 111.7(6) no
    C20 C21 H212 . . . 109.2 no
    C22 C21 H212 . . . 109.8 no
    C20 C21 H211 . . . 108.1 no
    C22 C21 H211 . . . 108.6 no
    H212 C21 H211 . . . 109.4 no
    C21 C22 H221 . . . 110.4 no
    C21 C22 H223 . . . 109.3 no
    H221 C22 H223 . . . 108.2 no
    C21 C22 H222 . . . 111.2 no
    H221 C22 H222 . . . 109.5 no
    H223 C22 H222 . . . 108.1 no
    N10 C23 C24 . . . 122.5(5) no
    N10 C23 C241 . . . 143.6(8) no
    C24 C23 C241 . . . 69.3(7) no
    N10 C23 H231 . . . 106.0 no
    C24 C23 H231 . . . 106.1 no
    C241 C23 H231 . . . 102.1 no
    N10 C23 H232 . . . 106.2 no
    C24 C23 H232 . . . 106.2 no
    H231 C23 H232 . . . 109.5 no
    N10 C23 H233 . . . 100.4 no
    C241 C23 H233 . . . 100.8 no
    H231 C23 H233 . . . 93.0 no
    H232 C23 H233 . . . 138.2 no
    N10 C23 H234 . . . 100.2 no
    C24 C23 H234 . . . 121.2 no
    C241 C23 H234 . . . 100.2 no
    H232 C23 H234 . . . 97.0 no
    H233 C23 H234 . . . 109.5 no
    C23 C24 C25 . . . 105.9(6) no
    C23 C24 H241 . . . 106.6 no
    C25 C24 H241 . . . 110.9 no
    C23 C24 H242 . . . 110.2 no
    C25 C24 H242 . . . 113.5 no
    H241 C24 H242 . . . 109.5 no
    C23 C24 C241 . . . 55.5(5) no
    C25 C24 C241 . . . 56.3(4) no
    H241 C24 C241 . . . 143.5 no
    H242 C24 C241 . . . 106.8 no
    C25 C24 H233 . . . 132.3 no
    H241 C24 H233 . . . 71.0 no
    H242 C24 H233 . . . 109.8 no
    C241 C24 H233 . . . 92.9 no
    C24 C25 C26 . . . 101.9(7) no
    C24 C25 C241 . . . 64.2(6) no
    C26 C25 C241 . . . 144.2(11) no
    C24 C25 H251 . . . 110.9 no
    C26 C25 H251 . . . 110.8 no
    C241 C25 H251 . . . 104.9 no
    C24 C25 H252 . . . 111.8 no
    C26 C25 H252 . . . 111.9 no
    C241 C25 H252 . . . 53.6 no
    H251 C25 H252 . . . 109.5 no
    C24 C25 H253 . . . 59.3 no
    C26 C25 H253 . . . 99.8 no
    C241 C25 H253 . . . 99.8 no
    H251 C25 H253 . . . 56.4 no
    H252 C25 H253 . . . 148.4 no
    C24 C25 H254 . . . 156.4 no
    C26 C25 H254 . . . 100.5 no
    C241 C25 H254 . . . 100.7 no
    H251 C25 H254 . . . 53.2 no
    H252 C25 H254 . . . 65.8 no
    H253 C25 H254 . . . 109.5 no
    C25 C26 H262 . . . 113.7 no
    C25 C26 H261 . . . 106.8 no
    H262 C26 H261 . . . 111.5 no
    C25 C26 H263 . . . 107.0 no
    H262 C26 H263 . . . 108.9 no
    H261 C26 H263 . . . 108.6 no
    C13 C121 C12 . . . 59.8(5) no
    C13 C121 C11 . . . 105.6(7) no
    C12 C121 C11 . . . 58.2(5) no
    C13 C121 H1211 . . . 113.1 no
    C12 C121 H1211 . . . 156.6 no
    C11 C121 H1211 . . . 107.9 no
    C13 C121 H1212 . . . 113.8 no
    C12 C121 H1212 . . . 95.4 no
    C11 C121 H1212 . . . 108.9 no
    H1211 C121 H1212 . . . 107.4 no
    C13 C121 H111 . . . 134.7 no
    C12 C121 H111 . . . 98.5 no
    H1211 C121 H111 . . . 70.3 no
    H1212 C121 H111 . . . 107.1 no
    C25 C241 C23 . . . 108.6(8) no
    C25 C241 C24 . . . 59.5(5) no
    C23 C241 C24 . . . 55.2(5) no
    C25 C241 H2411 . . . 112.5 no
    C23 C241 H2411 . . . 110.2 no
    C24 C241 H2411 . . . 106.2 no
    C25 C241 H2412 . . . 113.0 no
    C23 C241 H2412 . . . 108.9 no
    C24 C241 H2412 . . . 149.9 no
    H2411 C241 H2412 . . . 103.4 no
    C25 C241 H232 . . . 149.0 no
    C24 C241 H232 . . . 91.9 no
    H2411 C241 H232 . . . 85.3 no
    H2412 C241 H232 . . . 85.2 no
    C23 C241 H252 . . . 147.1 no
    C24 C241 H252 . . . 94.0 no
    H2411 C241 H252 . . . 87.8 no
    H2412 C241 H252 . . . 92.4 no
    H232 C241 H252 . . . 171.9 no
    C121 H111 C11 . . . 97.6 no
    C11 H112 H113 . . . 74.8 no
    C11 H113 H112 . . . 74.8 no
    C12 H114 C11 . . . 98.3 no
    C241 H232 C23 . . . 98.2 no
    C23 H233 C24 . . . 109.5 no
    C241 H252 C25 . . . 87.8 no
    C13 H131 H133 . . . 78.0 no
    C13 H132 H134 . . . 71.2 no
    C13 H133 H131 . . . 78.0 no
    H132 H134 C13 . . . 70.5 no
loop_
    _geom_hbond_atom_site_label_D
    _geom_hbond_atom_site_label_H
    _geom_hbond_atom_site_label_A
    _geom_hbond_site_symmetry_D
    _geom_hbond_site_symmetry_H
    _geom_hbond_site_symmetry_A
    _geom_hbond_distance_DH
    _geom_hbond_distance_HA
    _geom_hbond_distance_DA
    _geom_hbond_angle_DHA
    _geom_hbond_publ_flag
    C15 H152 Cl4 . . . 0.957 2.814 3.752(6) 166.55 yes
    C19 H191 Cl5 . . 1_655 0.964 2.882 3.837(5) 171.2 yes
    C19 H192 Cl5 . . 2_667 0.963 2.896 3.830(5) 163.6 yes
