# Supplementary material for: Tetra­butyl­ammonium butyl­tetra­chlorido­stannate(IV)
Source: Acta Crystallogr Sect E Struct Rep Online. 2013 Sep 28;69(Pt 10):m562–3. doi: 10.1107/S1600536813026172 (PMC3790365; doi:10.1107/S1600536813026172)
Supplement: Supplementary file 2 [file e-69-0m562-Isup2.hkl]

data_I
#  diop04 in P1                            
_audit_creation_date        "13-07-29"
_audit_creation_method      CRYSTALS 

_cell_length_a                    11.6933(5)
_cell_angle_alpha                 114.236(5)
_cell_length_b                    11.7463(5)
_cell_angle_beta                  101.680(4)
_cell_length_c                    12.2301(6)
_cell_angle_gamma                 104.123(4)
loop_
 _symmetry_equiv_pos_as_xyz
 'x,y,z'
 '-x,-y,-z'

# NOTE FO on scale of Fc,      0.18052
# Status flags: 
#    o - used in refinement 
#    < - excluded by I/sigmaI cutoff 
#    l - excluded at low resolution  
#    h - excluded at high resolution  
#    x - excluded for another reason  

loop_
_refln_index_h
_refln_index_k
_refln_index_l
_refln_F_squared_meas
_refln_F_squared_calc
_refln_F_squared_sigma
_refln_observed_status
_refln_refinement_weight
   1   0   0      153.23     2387.81        5.77 x   0.0000E+00
   2   0   0     9004.09     9731.03      117.73 o   0.1848E-04
   3   0   0      731.11      763.90       16.28 o   0.1481E-03
   4   0   0     1334.69     1309.15       23.87 o   0.1000E-03
   5   0   0     1410.24     1466.19       24.71 o   0.9094E-04
   6   0   0       87.41      131.58        7.27 o   0.5748E-03
   7   0   0     5694.08     5857.09      110.12 o   0.3541E-04
   8   0   0     2052.49     2136.17       57.90 o   0.7052E-04
   9   0   0       16.14        7.82        9.69 o   0.4667E-02
  10   0   0       80.93      123.69       13.23 o   0.5671E-03
  11   0   0      136.73      164.74       16.84 o   0.4687E-03
  12   0   0       48.23       67.63       17.44 o   0.9707E-03
  13   0   0      191.24      226.54       30.87 o   0.3709E-03
 -13   1   0      272.44      340.61       33.98 o   0.2625E-03
 -12   1   0      187.52      200.10       28.74 o   0.4242E-03
 -11   1   0      328.77      373.26       24.55 o   0.2550E-03
 -10   1   0       12.23       20.34       13.77 o   0.2599E-02
  -9   1   0      313.78      343.95       28.77 o   0.2694E-03
  -8   1   0     3150.96     3248.04       73.81 o   0.5111E-04
  -7   1   0        3.93        4.41        4.81 o   0.5451E-02
  -6   1   0     6402.82     6470.43       73.55 o   0.3470E-04
  -5   1   0       48.85       58.00        4.18 o   0.1133E-02
  -4   1   0      455.54      534.88       10.50 o   0.1826E-03
  -3   1   0     4107.54     4059.84       43.65 o   0.4511E-04
  -2   1   0       65.10       52.79        2.69 o   0.1208E-02
  -1   1   0     3980.57     5374.50       68.51 x   0.0000E+00
   0   1   0     4670.32     5605.36       67.97 x   0.0000E+00
   1   1   0      264.40      205.91        7.62 o   0.3878E-03
   2   1   0    17663.32    17870.00      192.71 o   0.1823E-04
   3   1   0      124.13       83.14        7.18 o   0.7461E-03
   4   1   0     3492.10     3362.86       52.69 o   0.4904E-04
   5   1   0     1396.54     1163.22       25.69 o   0.9189E-04
   6   1   0     2905.50     2957.28       56.83 o   0.5749E-04
   7   1   0     3095.94     3098.13       72.82 o   0.5564E-04
   8   1   0       13.43       11.41        7.91 o   0.3358E-02
   9   1   0      733.20      760.62       35.83 o   0.1475E-03
  10   1   0      395.76      388.25       27.71 o   0.2530E-03
  11   1   0        3.84       26.02       16.30 o   0.1980E-02
  12   1   0      111.58      127.73       24.59 o   0.6059E-03
  13   1   0      -21.37       23.30       18.18 o   0.2340E-02
 -14   2   0      156.65      103.97       46.89 o   0.6476E-03
 -13   2   0       -4.91        0.74       14.18 o   0.7086E-02
 -12   2   0      559.17      485.41       44.40 o   0.1966E-03
 -11   2   0      678.36      767.42       45.65 o   0.1401E-03
 -10   2   0       49.08       40.16       13.78 o   0.1405E-02
  -9   2   0      951.09      993.36       28.32 o   0.1251E-03
  -8   2   0        6.30        0.11        4.50 o   0.4111E-02
  -7   2   0     1427.35     1383.75       26.90 o   0.9479E-04
  -6   2   0     2334.51     2284.57       39.86 o   0.6745E-04
  -5   2   0      354.00      375.19       10.47 o   0.2542E-03
  -4   2   0     5375.11     5231.91       53.41 o   0.3574E-04
  -3   2   0      406.58      462.38        8.07 o   0.2040E-03
  -2   2   0      912.16      909.92       11.90 o   0.1334E-03
  -1   2   0     6235.06     6630.91       64.64 o   0.2846E-04
   0   2   0     4984.40     4830.30       66.63 o   0.3835E-04
   1   2   0    13971.01    13808.35      155.05 o   0.2059E-04
   2   2   0     1213.86     1127.85       21.63 o   0.1066E-03
   3   2   0     1352.99     1366.32       26.00 o   0.1004E-03
   4   2   0       12.53       16.99        5.10 o   0.2923E-02
   5   2   0      738.86      807.08       32.57 o   0.1352E-03
   6   2   0      517.58      538.08       25.72 o   0.2025E-03
   7   2   0      291.77      301.00       20.74 o   0.3080E-03
   8   2   0     1337.32     1338.52       48.28 o   0.1014E-03
   9   2   0     1366.72     1359.68       51.45 o   0.9968E-04
  10   2   0      169.84      173.81       19.75 o   0.4835E-03
  11   2   0      136.91      147.80       25.65 o   0.5418E-03
  12   2   0        3.11        4.35       15.09 o   0.5634E-02
  13   2   0       63.87       57.81       26.72 o   0.1134E-02
 -14   3   0       25.29        5.25       24.71 o   0.5189E-02
 -13   3   0      158.41      179.43       23.93 o   0.4478E-03
 -12   3   0      559.80      525.44       42.09 o   0.1941E-03
 -11   3   0      168.72      201.11       23.82 o   0.4271E-03
 -10   3   0     1886.59     1919.63       49.60 o   0.7857E-04
  -9   3   0      288.45      284.22       12.97 o   0.3109E-03
  -8   3   0       42.91       22.14        4.96 o   0.2123E-02
  -7   3   0      275.23      267.36       11.14 o   0.3372E-03
  -6   3   0        3.03        9.30        3.13 o   0.4458E-02
  -5   3   0     7888.41     7798.14       75.74 o   0.2991E-04
  -4   3   0     1523.83     1477.55       21.57 o   0.9038E-04
  -3   3   0    14424.98    14226.98      134.67 o   0.1974E-04
  -2   3   0     2316.21     2132.57       29.62 o   0.6293E-04
  -1   3   0     4417.19     4533.65       50.62 o   0.4284E-04
   0   3   0       25.13       37.35        3.70 o   0.1382E-02
   1   3   0     8646.82     8837.87       94.19 o   0.2653E-04
   2   3   0     8595.31     8666.34      118.39 o   0.2928E-04
   3   3   0     5130.92     5008.75       69.58 o   0.3850E-04
   4   3   0     3741.05     3594.27       61.23 o   0.4684E-04
   5   3   0     1178.23     1189.79       33.75 o   0.1072E-03
   6   3   0      165.91      170.36       15.83 o   0.4733E-03
   7   3   0      153.90      141.48       16.95 o   0.5477E-03
   8   3   0     1987.95     2008.15       62.94 o   0.7654E-04
   9   3   0        7.58       12.19        9.94 o   0.3559E-02
  10   3   0      658.42      730.93       51.44 o   0.1471E-03
  11   3   0       -1.61        2.37       12.14 o   0.6964E-02
  12   3   0       11.02       27.27       17.03 o   0.1914E-02
 -15   4   0      -29.49        0.12       24.66 o   0.3420E-02
 -14   4   0      -10.41       12.36       21.44 o   0.3311E-02
 -13   4   0       57.26       94.26       27.57 o   0.7109E-03
 -12   4   0        7.08        2.68        9.81 o   0.6779E-02
 -11   4   0     2145.69     2185.04       66.52 o   0.7154E-04
 -10   4   0      990.16     1060.36       40.81 o   0.1156E-03
  -9   4   0      184.90      205.82        9.89 o   0.3973E-03
  -8   4   0      224.33      206.53       10.88 o   0.4013E-03
  -7   4   0      178.20      150.42        8.66 o   0.5133E-03
  -6   4   0     1601.23     1532.70       23.30 o   0.8788E-04
  -5   4   0     1009.98      938.88       16.45 o   0.1229E-03
  -4   4   0     8052.34     7764.69       89.38 o   0.2653E-04
  -3   4   0    11609.07    11307.08      110.74 o   0.2139E-04
  -2   4   0      380.33      354.46       11.62 o   0.2613E-03
  -1   4   0     4500.32     4189.75       54.86 o   0.3842E-04
   0   4   0     4317.48     3984.73       47.29 o   0.3891E-04
   1   4   0      394.95      330.36       12.44 o   0.2620E-03
   2   4   0     5827.49     5523.50       88.39 o   0.3238E-04
   3   4   0      258.74      275.13       13.98 o   0.3225E-03
   4   4   0     2787.53     3610.55       64.25 o   0.2997E-04
   5   4   0      894.49     1024.93       34.70 o   0.1102E-03
   6   4   0       11.80       14.45        5.52 o   0.3608E-02
   7   4   0     1137.72     1135.93       45.73 o   0.1136E-03
   8   4   0       -1.88       20.46       12.38 o   0.2314E-02
   9   4   0      477.07      496.66       32.53 o   0.2034E-03
  10   4   0       69.29       82.54       21.35 o   0.8297E-03
  11   4   0       79.37       83.78       24.41 o   0.8411E-03
 -15   5   0      -50.57       18.71       27.52 o   0.2393E-02
 -14   5   0       20.57       43.59       19.47 o   0.1412E-02
 -13   5   0       27.61        0.46       15.86 o   0.5576E-02
 -12   5   0      335.42      304.57       33.92 o   0.2947E-03
 -11   5   0      326.63      262.83       31.61 o   0.3131E-03
 -10   5   0      160.13      160.08       21.25 o   0.5162E-03
  -9   5   0     1569.26     1566.34       31.07 o   0.9047E-04
  -8   5   0      192.83      198.47        9.45 o   0.4236E-03
  -7   5   0      435.67      466.85       14.14 o   0.2206E-03
  -6   5   0       73.65       43.16        5.49 o   0.1290E-02
  -5   5   0     1440.70     1485.51       26.21 o   0.9342E-04
  -4   5   0     6596.46     6526.49       67.44 o   0.3364E-04
  -3   5   0     3814.08     3505.30       43.50 o   0.4242E-04
  -2   5   0      559.41      639.78       16.29 o   0.1642E-03
  -1   5   0     7342.36     6844.67       85.83 o   0.2496E-04
   0   5   0      225.77      198.26        8.65 o   0.3957E-03
   1   5   0     1115.51      990.71       26.12 o   0.1124E-03
   2   5   0      335.77      384.84       19.53 o   0.2494E-03
   3   5   0     3825.30     4020.14       82.96 o   0.4380E-04
   4   5   0     4380.51     4188.82       93.80 o   0.4115E-04
   5   5   0      155.67      106.79       17.43 o   0.6194E-03
   6   5   0     1836.01     1876.33       69.90 o   0.7742E-04
   7   5   0       14.22       42.38       11.29 o   0.1376E-02
   8   5   0       61.32       77.50       12.98 o   0.9147E-03
   9   5   0       33.70       66.19       12.07 o   0.9709E-03
  10   5   0       16.99       19.00       17.07 o   0.2694E-02
 -15   6   0      202.22      202.57       47.42 o   0.4257E-03
 -14   6   0       65.45       36.38       31.21 o   0.1525E-02
 -13   6   0       93.14      114.11       21.75 o   0.6565E-03
 -12   6   0      323.21      265.07       33.10 o   0.3146E-03
 -11   6   0        3.16       29.37       11.44 o   0.1668E-02
 -10   6   0      662.13      740.99       34.70 o   0.1498E-03
  -9   6   0      610.17      508.25       20.73 o   0.1834E-03
  -8   6   0      778.87      741.29       23.91 o   0.1501E-03
  -7   6   0     1345.56     1203.17       34.53 o   0.9662E-04
  -6   6   0      299.57      271.37       14.34 o   0.3207E-03
  -5   6   0      955.55      911.22       25.23 o   0.1280E-03
  -4   6   0      485.03      557.99       13.44 o   0.1829E-03
  -3   6   0      570.93      570.23       16.02 o   0.1900E-03
  -2   6   0     4380.05     4316.77       71.43 o   0.4384E-04
  -1   6   0      329.46      270.64       13.93 o   0.3069E-03
   0   6   0      614.02      756.63       18.01 o   0.1374E-03
   1   6   0        9.02        7.82        5.32 o   0.5383E-02
   2   6   0       12.57        1.35        6.73 o   0.6624E-02
   3   6   0     2130.51     2082.14       60.00 o   0.7123E-04
   4   6   0       27.36       16.05       11.12 o   0.2878E-02
   5   6   0     3389.81     3480.96       85.96 o   0.4967E-04
   6   6   0      244.51      204.56       26.67 o   0.3860E-03
   7   6   0      216.54      192.50       25.67 o   0.4232E-03
   8   6   0       55.23       46.63       12.89 o   0.1371E-02
   9   6   0       16.12       18.05       15.48 o   0.2897E-02
 -15   7   0      103.07       45.60       40.27 o   0.1164E-02
 -14   7   0       52.09       59.36       28.02 o   0.1179E-02
 -13   7   0      205.24      157.01       29.35 o   0.4744E-03
 -12   7   0       94.73       54.36       17.86 o   0.1085E-02
 -11   7   0        2.90       13.38       10.86 o   0.3196E-02
 -10   7   0      502.56      422.36       36.52 o   0.2159E-03
  -9   7   0      133.99      167.57       13.91 o   0.4795E-03
  -8   7   0     2102.70     2054.82       47.71 o   0.7189E-04
  -7   7   0        1.57        0.00        5.95 o   0.2731E-02
  -6   7   0      602.92      530.06       22.65 o   0.1843E-03
  -5   7   0      542.90      511.64       15.72 o   0.1990E-03
  -4   7   0       37.58       22.36        5.20 o   0.2008E-02
  -3   7   0     4219.62     3943.50       65.54 o   0.4025E-04
  -2   7   0      274.49      372.01       15.46 o   0.2510E-03
  -1   7   0     2349.57     2490.25       45.85 o   0.6164E-04
   0   7   0      395.14      374.95       17.26 o   0.2563E-03
   1   7   0      253.25      253.38       14.42 o   0.3365E-03
   2   7   0      667.70      624.92       27.84 o   0.1691E-03
   3   7   0       -5.24        1.04        8.46 o   0.6927E-02
   4   7   0     2123.71     2265.22       66.03 o   0.6452E-04
   5   7   0      614.95      613.31       41.91 o   0.1791E-03
   6   7   0      194.96      170.89       25.68 o   0.4615E-03
   7   7   0      301.51      296.10       31.18 o   0.3119E-03
   8   7   0       70.06       70.77       14.73 o   0.9906E-03
 -13   8   0       19.46       33.98       13.93 o   0.1759E-02
 -12   8   0       62.65       91.26       15.23 o   0.7846E-03
 -11   8   0       77.81      125.60       16.89 o   0.5847E-03
 -10   8   0        3.08        5.36        9.82 o   0.5735E-02
  -9   8   0      227.92      233.34       20.40 o   0.3788E-03
  -8   8   0        3.38       12.03        6.42 o   0.3811E-02
  -7   8   0     1484.96     1414.42       40.12 o   0.9228E-04
  -6   8   0     2081.33     1922.50       50.82 o   0.6964E-04
  -5   8   0       11.68       21.35        4.95 o   0.2571E-02
  -4   8   0      792.70      752.03       22.92 o   0.1480E-03
  -3   8   0       20.98       16.67        5.74 o   0.2771E-02
  -2   8   0      554.32      541.74       21.11 o   0.1899E-03
  -1   8   0      526.49      419.15       24.18 o   0.2088E-03
   0   8   0      225.89      123.64       14.51 o   0.4899E-03
   1   8   0     3308.58     3528.21       62.74 o   0.4681E-04
   2   8   0      843.17      962.89       33.70 o   0.1176E-03
   3   8   0      722.20      728.42       32.54 o   0.1588E-03
   4   8   0      513.69      504.36       32.77 o   0.2057E-03
   5   8   0       -1.93        4.72       12.06 o   0.5805E-02
   6   8   0      375.83      406.21       36.10 o   0.2324E-03
   7   8   0      152.26      140.43       25.87 o   0.5523E-03
 -13   9   0       -8.28        7.95       19.44 o   0.4117E-02
 -12   9   0      170.63      141.34       26.27 o   0.5357E-03
 -11   9   0        4.93        8.04       11.44 o   0.5175E-02
 -10   9   0       69.54       67.64       26.04 o   0.1027E-02
  -9   9   0       23.25        1.29       18.98 o   0.6112E-02
  -8   9   0      624.39      783.11       34.29 o   0.1359E-03
  -7   9   0     2289.20     2274.15       55.69 o   0.6860E-04
  -6   9   0       35.82       15.68        9.04 o   0.2729E-02
  -5   9   0     1629.69     1634.30       42.82 o   0.8765E-04
  -4   9   0      264.30      177.35       14.17 o   0.4054E-03
  -3   9   0       48.21       51.74        7.12 o   0.1221E-02
  -2   9   0      153.62      133.51       14.74 o   0.5677E-03
  -1   9   0       -3.33        0.68        8.33 o   0.6009E-02
   0   9   0     2338.93     2371.10       59.68 o   0.6645E-04
   1   9   0      900.22      811.72       42.66 o   0.1338E-03
   2   9   0      593.12      586.69       30.29 o   0.1843E-03
   3   9   0      430.06      368.90       26.52 o   0.2440E-03
   4   9   0       46.71       66.65       11.63 o   0.9794E-03
   5   9   0      108.33      105.41       20.59 o   0.7241E-03
   6   9   0      252.20      374.10       31.29 o   0.2236E-03
   7   9   0      268.94      198.37       34.04 o   0.3844E-03
 -13  10   0      377.65      318.96       38.30 o   0.2751E-03
 -12  10   0       18.43        0.33       16.75 o   0.5704E-02
 -11  10   0       67.51       95.36       16.73 o   0.7327E-03
 -10  10   0        5.68        4.02       15.60 o   0.5774E-02
  -9  10   0       12.29        2.80       14.60 o   0.6591E-02
  -8  10   0      182.44      256.76       19.02 o   0.3195E-03
  -7  10   0      109.00       83.13       16.50 o   0.8273E-03
  -6  10   0     1340.74     1401.83       43.86 o   0.9633E-04
  -5  10   0     1100.21     1030.84       36.44 o   0.1149E-03
  -4  10   0       12.84       12.92        7.94 o   0.3517E-02
  -3  10   0      114.72      140.48       11.73 o   0.5317E-03
  -2  10   0       57.91       39.44       10.73 o   0.1485E-02
  -1  10   0      655.04      676.35       31.12 o   0.1673E-03
   0  10   0      836.66      789.39       35.94 o   0.1420E-03
   1  10   0      483.57      419.88       33.67 o   0.2214E-03
   2  10   0      892.30      912.71       46.55 o   0.1312E-03
   3  10   0      166.98      185.69       21.15 o   0.4394E-03
   4  10   0       26.42       22.62       15.49 o   0.2438E-02
   5  10   0      232.47      247.65       32.28 o   0.3573E-03
   6  10   0       14.77       47.40       24.83 o   0.1259E-02
 -13  11   0       24.42       33.11       26.26 o   0.1719E-02
 -12  11   0       80.66       84.84       20.99 o   0.8681E-03
 -11  11   0      179.22      156.87       37.83 o   0.5033E-03
 -10  11   0        0.16        3.05       24.18 o   0.6399E-02
  -9  11   0      161.60      215.24       31.96 o   0.3773E-03
  -8  11   0      105.51       85.63       26.89 o   0.8008E-03
  -7  11   0      188.32      236.71       21.39 o   0.3552E-03
  -6  11   0      492.62      475.80       24.62 o   0.2126E-03
  -5  11   0        6.97        2.51        6.84 o   0.6507E-02
  -4  11   0      518.77      480.75       23.81 o   0.2061E-03
  -3  11   0      291.53      270.84       21.33 o   0.3306E-03
  -2  11   0      190.18      193.41       16.77 o   0.4434E-03
  -1  11   0      354.94      333.52       24.87 o   0.2795E-03
   0  11   0       60.00       70.46       13.07 o   0.9456E-03
   1  11   0      448.42      432.86       34.27 o   0.2287E-03
   2  11   0      219.09      221.91       25.78 o   0.3888E-03
   3  11   0       49.65       73.86       19.61 o   0.9099E-03
   4  11   0      352.29      398.07       55.20 o   0.2408E-03
 -12  12   0      100.71      110.48       22.86 o   0.6846E-03
 -11  12   0      -10.72       11.16       24.78 o   0.3805E-02
 -10  12   0      157.08      226.14       35.83 o   0.3561E-03
  -9  12   0      104.98      112.79       26.67 o   0.6961E-03
  -8  12   0        0.53        0.97       10.76 o   0.7025E-02
  -7  12   0       66.04       91.90       19.87 o   0.7787E-03
  -6  12   0       37.63       24.00        9.72 o   0.2123E-02
  -5  12   0      302.08      285.27       19.31 o   0.3148E-03
  -4  12   0      306.64      300.95       23.18 o   0.3053E-03
  -3  12   0      161.58      212.79       17.85 o   0.3658E-03
  -2  12   0      476.67      419.76       26.97 o   0.2223E-03
  -1  12   0      -15.24        0.20        8.93 o   0.3996E-02
   0  12   0      190.95      174.47       23.66 o   0.4643E-03
   1  12   0      314.62      319.09       31.01 o   0.2988E-03
   2  12   0       24.25       14.16       23.94 o   0.3132E-02
 -11  13   0      177.90      233.53       41.28 o   0.3595E-03
  -8  13   0      177.16      161.13       39.62 o   0.4948E-03
  -7  13   0      127.58       64.31       39.40 o   0.9111E-03
  -6  13   0      -20.15       13.00       11.37 o   0.3307E-02
  -5  13   0      101.59      105.06       17.80 o   0.7060E-03
  -4  13   0      113.38      157.33       20.43 o   0.5006E-03
  -3  13   0      673.44      566.37       36.18 o   0.1690E-03
  -2  13   0       32.28       30.22       13.46 o   0.1827E-02
  -1  13   0       76.73       42.03       21.36 o   0.1342E-02
   0  13   0      197.93      202.61       43.85 o   0.4251E-03
  -6  14   0      175.35      117.48       41.01 o   0.5843E-03
  -5  14   0       12.13        2.55       16.83 o   0.6618E-02
  -4  14   0      307.47      294.35       36.02 o   0.3117E-03
  -3  14   0       20.99       59.51       26.62 o   0.1009E-02
  -2  14   0       98.58       77.48       40.52 o   0.8735E-03
   1 -14   1      157.50      104.01       37.83 o   0.6467E-03
   2 -14   1      488.58      472.30       65.36 o   0.2146E-03
   3 -14   1      166.64      173.55       27.56 o   0.4772E-03
   4 -14   1      140.87      144.30       25.46 o   0.5508E-03
   5 -14   1      155.02      117.60       26.04 o   0.6039E-03
   6 -14   1       -6.96       14.92       17.51 o   0.3102E-02
   0 -13   1       23.54       31.13       19.85 o   0.1806E-02
   1 -13   1      202.30      245.43       24.75 o   0.3397E-03
   2 -13   1      365.73      356.94       24.41 o   0.2691E-03
   3 -13   1      100.55       98.92       14.72 o   0.7581E-03
   4 -13   1      472.49      526.63       34.09 o   0.1904E-03
   5 -13   1      -28.71        2.01       13.85 o   0.5537E-02
   6 -13   1       44.34       41.53       14.48 o   0.1495E-02
   7 -13   1        1.63        1.40       19.13 o   0.7064E-02
   8 -13   1      145.72      135.66       35.23 o   0.5784E-03
   9 -13   1      576.90      458.39       72.22 o   0.1943E-03
  12 -13   1       61.09        7.58       26.76 o   0.3396E-02
  -3 -12   1       93.10      121.34       33.51 o   0.6098E-03
  -2 -12   1      339.41      284.93       31.53 o   0.2991E-03
  -1 -12   1       -9.47        0.02       13.51 o   0.2440E-02
   0 -12   1      229.92      172.60       25.26 o   0.4314E-03
   1 -12   1      256.29      240.10       21.92 o   0.3594E-03
   2 -12   1      119.36      118.28       16.03 o   0.6501E-03
   3 -12   1     1000.91     1007.10       37.20 o   0.1247E-03
   4 -12   1       60.61       96.64       12.52 o   0.7482E-03
   5 -12   1      209.33      168.91       22.15 o   0.4648E-03
   6 -12   1       30.96       64.01       10.18 o   0.9943E-03
   7 -12   1       -0.33       17.87        7.61 o   0.2810E-02
   8 -12   1       47.80       62.46       15.84 o   0.1021E-02
   9 -12   1      -11.15        0.12       17.73 o   0.4322E-02
  10 -12   1      258.05      272.88       40.74 o   0.3340E-03
  11 -12   1      253.99      289.77       46.93 o   0.3143E-03
  12 -12   1       21.65        3.90       16.31 o   0.5490E-02
  13 -12   1       76.56       30.53       28.09 o   0.1644E-02
  -5 -11   1      260.07      233.25       49.56 o   0.3659E-03
  -4 -11   1       52.99       70.47       15.24 o   0.9442E-03
  -3 -11   1      291.28      383.76       28.80 o   0.2263E-03
  -2 -11   1      142.91      146.16       20.92 o   0.5472E-03
  -1 -11   1      215.21      223.12       23.92 o   0.3858E-03
   0 -11   1      720.71      773.49       40.95 o   0.1468E-03
   1 -11   1       38.36       56.57       11.51 o   0.1138E-02
   2 -11   1      517.03      522.62       28.47 o   0.2043E-03
   3 -11   1       50.40       47.90        8.47 o   0.1306E-02
   4 -11   1      173.04      149.29       13.09 o   0.5080E-03
   5 -11   1      808.87      749.49       29.04 o   0.1457E-03
   6 -11   1        2.09        0.22       10.10 o   0.6022E-02
   7 -11   1      584.17      616.69       36.22 o   0.1787E-03
   8 -11   1        8.02       15.54       10.82 o   0.3190E-02
   9 -11   1      241.10      220.86       37.74 o   0.3861E-03
  10 -11   1      283.22      260.25       43.23 o   0.3387E-03
  11 -11   1       21.68        6.17       13.26 o   0.4758E-02
  12 -11   1      172.18      155.09       25.98 o   0.5126E-03
  13 -11   1        5.31       12.86       16.44 o   0.3250E-02
  -7 -10   1       59.89       73.23       26.71 o   0.9221E-03
  -6 -10   1      309.45      363.42       35.94 o   0.2530E-03
  -5 -10   1       12.77       19.75       11.01 o   0.2467E-02
  -4 -10   1      112.26      108.46       17.86 o   0.6924E-03
  -3 -10   1       87.51      104.98       15.99 o   0.6775E-03
  -2 -10   1      237.23      266.05       24.47 o   0.3266E-03
  -1 -10   1     2620.71     2642.40       79.75 o   0.6301E-04
   0 -10   1       44.04       33.79       11.46 o   0.1715E-02
   1 -10   1     1135.98     1169.32       40.81 o   0.1094E-03
   2 -10   1       79.60      105.53       12.64 o   0.6715E-03
   3 -10   1       32.15       51.38        7.43 o   0.1226E-02
   4 -10   1      535.04      507.97       20.80 o   0.2013E-03
   5 -10   1       50.69       22.92        9.51 o   0.2037E-02
   6 -10   1     1527.98     1370.10       45.49 o   0.8694E-04
   7 -10   1      316.07      311.08       25.79 o   0.2913E-03
   8 -10   1       53.54       59.81       13.06 o   0.1099E-02
   9 -10   1       63.86       71.65       20.74 o   0.9112E-03
  10 -10   1       56.69       58.50       22.93 o   0.1213E-02
  11 -10   1      279.63      170.05       31.82 o   0.3973E-03
  12 -10   1      199.78      270.72       41.59 o   0.3206E-03
  13 -10   1      152.50       50.30       35.83 o   0.9606E-03
  -8  -9   1       10.05       32.73       18.84 o   0.1632E-02
  -7  -9   1      726.71      641.81       52.97 o   0.1585E-03
  -6  -9   1       -1.92        6.24       12.23 o   0.4688E-02
  -5  -9   1       77.88       61.61       15.52 o   0.1064E-02
  -4  -9   1       52.93       66.41       12.72 o   0.9844E-03
  -3  -9   1       34.49       36.77       11.98 o   0.1566E-02
  -2  -9   1     2540.68     2391.99       75.52 o   0.6145E-04
  -1  -9   1      538.49      603.66       32.11 o   0.1710E-03
   0  -9   1     1211.29     1290.92       40.10 o   0.9981E-04
   1  -9   1      988.07     1190.84       35.41 o   0.9386E-04
   2  -9   1      152.38      100.65       13.71 o   0.6410E-03
   3  -9   1      156.42      154.78       10.60 o   0.5215E-03
   4  -9   1        8.45        1.63        5.31 o   0.6825E-02
   5  -9   1     1993.36     1906.71       42.33 o   0.7374E-04
   6  -9   1     1233.91     1425.27       30.07 o   0.8744E-04
   7  -9   1      212.78      236.32       14.30 o   0.3840E-03
   8  -9   1     1144.47     1110.87       47.92 o   0.1119E-03
   9  -9   1       82.18       56.90       13.79 o   0.1046E-02
  10  -9   1       23.87        7.92       11.49 o   0.4091E-02
  11  -9   1       23.65       16.42       12.55 o   0.2795E-02
  12  -9   1       33.76       37.59       20.70 o   0.1653E-02
  13  -9   1      264.07      262.29       45.37 o   0.3443E-03
  -8  -8   1      672.98      530.03       68.72 o   0.1697E-03
  -7  -8   1      191.36      142.53       38.50 o   0.5053E-03
  -6  -8   1       78.50       99.53       19.50 o   0.7270E-03
  -5  -8   1      526.62      478.33       32.85 o   0.2051E-03
  -4  -8   1        6.59        0.99        9.68 o   0.6736E-02
  -3  -8   1     1362.38     1173.98       50.93 o   0.9457E-04
  -2  -8   1       71.15       91.49       12.36 o   0.7210E-03
  -1  -8   1      800.26      822.31       36.24 o   0.1423E-03
   0  -8   1     1921.69     2002.65       48.84 o   0.7099E-04
   1  -8   1      311.71      328.11       18.34 o   0.2950E-03
   2  -8   1      923.22      839.44       27.20 o   0.1309E-03
   3  -8   1       27.36       53.81        5.20 o   0.1270E-02
   4  -8   1      776.25      861.73       20.90 o   0.1365E-03
   5  -8   1      512.81      547.81       17.65 o   0.1959E-03
   6  -8   1        0.32        0.83        6.08 o   0.6774E-02
   7  -8   1     1367.47     1339.85       36.35 o   0.9903E-04
   8  -8   1     1160.42     1240.60       47.21 o   0.1047E-03
   9  -8   1       66.60      102.52       12.11 o   0.6986E-03
  10  -8   1      137.53      124.34       20.73 o   0.6116E-03
  11  -8   1      160.77      165.07       32.29 o   0.5044E-03
  12  -8   1      121.09      183.42       29.01 o   0.4177E-03
  13  -8   1      118.90       97.96       32.63 o   0.7463E-03
  14  -8   1      132.54      101.20       40.33 o   0.6955E-03
  -9  -7   1      201.44      183.73       31.08 o   0.4495E-03
  -8  -7   1       85.08       82.50       24.18 o   0.8675E-03
  -7  -7   1      -13.85        7.69       18.39 o   0.4784E-02
  -6  -7   1     1088.53     1119.91       47.77 o   0.1117E-03
  -5  -7   1      202.15      184.42       19.87 o   0.4409E-03
  -4  -7   1     1648.28     1862.37       55.58 o   0.7011E-04
  -3  -7   1      348.60      355.55       20.19 o   0.2741E-03
  -2  -7   1      353.31      415.74       19.63 o   0.2321E-03
  -1  -7   1     1312.26     1284.07       36.91 o   0.1015E-03
   0  -7   1     1108.84     1114.01       33.18 o   0.1153E-03
   1  -7   1     2988.37     2795.93       52.65 o   0.5352E-04
   2  -7   1     2999.00     3182.03       51.94 o   0.5140E-04
   3  -7   1     2210.46     2297.42       40.79 o   0.6483E-04
   4  -7   1      330.75      296.14       11.45 o   0.2984E-03
   5  -7   1      798.57      783.01       20.72 o   0.1474E-03
   6  -7   1     1227.88     1265.10       32.44 o   0.1061E-03
   7  -7   1     2600.14     2568.54       73.51 o   0.6170E-04
   8  -7   1      162.36      129.99       17.46 o   0.5676E-03
   9  -7   1     1442.19     1436.48       46.34 o   0.9562E-04
  10  -7   1       10.01       26.16        7.83 o   0.2121E-02
  11  -7   1       -2.00        0.58       10.58 o   0.6322E-02
  12  -7   1        2.86        2.51       11.57 o   0.6474E-02
  13  -7   1       71.81       26.27       20.01 o   0.1804E-02
  14  -7   1      331.06      319.75       40.02 o   0.2928E-03
 -10  -6   1      308.94      221.38       61.61 o   0.3443E-03
  -9  -6   1       71.80       61.82       17.68 o   0.1075E-02
  -8  -6   1      -16.81       18.25       11.47 o   0.2777E-02
  -7  -6   1      396.91      388.65       33.56 o   0.2514E-03
  -6  -6   1      211.21      238.33       20.32 o   0.3655E-03
  -5  -6   1     2388.93     2651.68       67.43 o   0.5432E-04
  -4  -6   1     1126.49     1052.24       42.13 o   0.1128E-03
  -3  -6   1      320.33      389.25       20.68 o   0.2430E-03
  -2  -6   1      469.78      478.58       20.77 o   0.2196E-03
  -1  -6   1     1996.19     1960.65       44.34 o   0.7495E-04
   0  -6   1      773.14      867.77       21.96 o   0.1248E-03
   1  -6   1     5776.24     5753.26       73.45 o   0.3621E-04
   2  -6   1      835.45      977.60       21.63 o   0.1105E-03
   3  -6   1     6233.85     5945.13       75.39 o   0.3101E-04
   4  -6   1      472.25      466.92       14.18 o   0.2195E-03
   5  -6   1     1396.48     1441.66       27.49 o   0.9395E-04
   6  -6   1     3023.02     2869.59       57.47 o   0.5387E-04
   7  -6   1       11.46       19.67        4.99 o   0.2940E-02
   8  -6   1     2242.26     2313.87       43.47 o   0.6857E-04
   9  -6   1      369.34      368.67       16.94 o   0.2602E-03
  10  -6   1      606.09      553.74       24.72 o   0.1828E-03
  11  -6   1      206.21      168.82       25.88 o   0.4491E-03
  12  -6   1       66.95       25.87       17.63 o   0.1812E-02
  13  -6   1      138.57      134.88       26.22 o   0.5846E-03
  14  -6   1       42.48       78.79       17.88 o   0.8357E-03
 -10  -5   1      390.38      312.21       64.99 o   0.2701E-03
  -9  -5   1       54.13       54.64       13.38 o   0.1194E-02
  -8  -5   1      201.87      189.96       20.99 o   0.4397E-03
  -7  -5   1      129.87      136.80       18.98 o   0.5618E-03
  -6  -5   1     1875.07     1841.61       46.41 o   0.7917E-04
  -5  -5   1     3104.52     3236.18       62.20 o   0.5102E-04
  -4  -5   1       -3.26        0.26        5.42 o   0.6135E-02
  -3  -5   1     3143.08     3061.00       58.90 o   0.5431E-04
  -2  -5   1     2168.35     2364.26       53.13 o   0.6043E-04
  -1  -5   1       20.12       22.90        4.04 o   0.2686E-02
   0  -5   1      351.67      423.38       12.06 o   0.2107E-03
   1  -5   1      541.23      575.25       14.65 o   0.1851E-03
   2  -5   1     9468.75     9723.20       96.52 o   0.2389E-04
   3  -5   1     6429.54     6020.55       76.20 o   0.2860E-04
   4  -5   1      929.32      893.29       19.24 o   0.1318E-03
   5  -5   1     4362.35     4339.33       55.95 o   0.4357E-04
   6  -5   1        4.56        0.63        3.97 o   0.7012E-02
   7  -5   1      500.09      491.17       18.02 o   0.2095E-03
   8  -5   1      165.60      136.11        9.73 o   0.5416E-03
   9  -5   1      214.15      193.81       13.84 o   0.4153E-03
  10  -5   1     1875.75     1932.42       58.20 o   0.7946E-04
  11  -5   1       91.47       70.02       14.06 o   0.9255E-03
  12  -5   1      469.46      381.78       43.08 o   0.2300E-03
  13  -5   1       44.65       56.63       16.40 o   0.1094E-02
  14  -5   1        8.12        7.72       17.86 o   0.4462E-02
 -11  -4   1      336.80      388.20       59.28 o   0.2368E-03
 -10  -4   1      249.82      223.22       25.40 o   0.3740E-03
  -9  -4   1      433.95      417.90       30.56 o   0.2362E-03
  -8  -4   1      296.76      338.73       23.87 o   0.2772E-03
  -7  -4   1      533.34      565.28       25.08 o   0.1875E-03
  -6  -4   1      991.47      998.44       30.44 o   0.1256E-03
  -5  -4   1      256.67      227.86       14.34 o   0.3637E-03
  -4  -4   1     1944.33     1905.93       46.85 o   0.7727E-04
  -3  -4   1     7160.60     7300.22      104.34 o   0.2929E-04
  -2  -4   1        0.41        3.16        2.79 o   0.5787E-02
  -1  -4   1     2061.86     1937.23       27.49 o   0.7081E-04
   0  -4   1     1618.05     1407.61       28.80 o   0.8374E-04
   1  -4   1      800.39      889.43       16.46 o   0.1271E-03
   2  -4   1     3107.98     3312.98       40.65 o   0.4678E-04
   3  -4   1      269.26      292.01        8.17 o   0.3112E-03
   4  -4   1    19818.71    19744.97      186.07 o   0.1715E-04
   5  -4   1     1118.97     1155.31       22.89 o   0.1127E-03
   6  -4   1      187.58      170.75        8.65 o   0.4614E-03
   7  -4   1        5.54        7.96        3.25 o   0.5436E-02
   8  -4   1        0.26        4.03        3.35 o   0.6880E-02
   9  -4   1     1029.74     1013.96       28.61 o   0.1217E-03
  10  -4   1        9.26       15.50        8.96 o   0.2871E-02
  11  -4   1     1451.86     1403.71       55.78 o   0.9438E-04
  12  -4   1      228.85      293.53       22.60 o   0.2918E-03
  13  -4   1       -0.36       11.86       15.62 o   0.3264E-02
  14  -4   1      -17.10       13.68       26.70 o   0.3310E-02
 -12  -3   1       76.23       96.77       30.43 o   0.7401E-03
 -11  -3   1      407.87      365.55       42.07 o   0.2514E-03
 -10  -3   1      315.88      330.75       27.44 o   0.2893E-03
  -9  -3   1     1055.12     1173.41       45.83 o   0.1037E-03
  -8  -3   1      243.28      293.08       21.25 o   0.2943E-03
  -7  -3   1      574.10      538.45       29.64 o   0.1898E-03
  -6  -3   1      116.57      107.28       12.08 o   0.6750E-03
  -5  -3   1     1005.12      967.13       28.48 o   0.1237E-03
  -4  -3   1    13756.42    13515.35      211.10 o   0.1909E-04
  -3  -3   1       76.93      108.28        6.33 o   0.6786E-03
  -2  -3   1     9416.40     8549.71      112.35 o   0.1813E-04
  -1  -3   1       76.92       54.54        4.83 o   0.1266E-02
   0  -3   1     2569.83     2454.69       36.68 o   0.6056E-04
   1  -3   1      919.16     1025.57       17.10 o   0.1091E-03
   2  -3   1       13.27        4.55        2.85 o   0.5796E-02
   3  -3   1    20552.83    20599.85      223.41 o   0.1716E-04
   4  -3   1     6047.90     5639.28       65.83 o   0.3002E-04
   5  -3   1     3350.16     3345.33       39.96 o   0.5268E-04
   6  -3   1     1958.52     1829.76       37.57 o   0.7467E-04
   7  -3   1       -1.40        1.79        3.98 o   0.7048E-02
   8  -3   1      148.35      134.17       10.26 o   0.5612E-03
   9  -3   1      323.18      433.61       16.25 o   0.2180E-03
  10  -3   1      374.65      458.13       27.21 o   0.2067E-03
  11  -3   1     1236.11     1293.24       62.30 o   0.1020E-03
  12  -3   1       13.35        7.27       13.64 o   0.4360E-02
  13  -3   1      175.45      173.80       26.21 o   0.4811E-03
  14  -3   1      -32.90       27.04       27.73 o   0.2002E-02
 -12  -2   1       84.80      134.91       36.31 o   0.5503E-03
 -11  -2   1       33.56       16.79       11.55 o   0.2648E-02
 -10  -2   1      860.27      876.60       42.01 o   0.1372E-03
  -9  -2   1       11.84       17.54        9.12 o   0.2738E-02
  -8  -2   1     1610.33     1596.59       52.75 o   0.8793E-04
  -7  -2   1      350.02      440.96       22.40 o   0.2093E-03
  -6  -2   1       91.34      134.38       11.46 o   0.5911E-03
  -5  -2   1     2184.44     2171.08       35.70 o   0.7124E-04
  -4  -2   1      155.38      167.10        8.43 o   0.4647E-03
  -3  -2   1     6051.57     6196.11       76.25 o   0.3191E-04
  -2  -2   1     7873.58     7720.69       93.52 o   0.2864E-04
  -1  -2   1     4002.39     3821.58       65.40 o   0.4430E-04
   0  -2   1    16311.22    15750.29      198.01 o   0.1499E-04
   1  -2   1      362.70      437.65        7.94 o   0.2096E-03
   2  -2   1     8868.60     8861.93       99.63 o   0.2818E-04
   3  -2   1     8680.99     8844.12       99.52 o   0.2645E-04
   4  -2   1     1333.75     1288.95       23.36 o   0.1008E-03
   5  -2   1     7891.56     7967.10       90.26 o   0.3071E-04
   6  -2   1     1817.10     1799.73       34.64 o   0.7980E-04
   7  -2   1     1236.17     1305.37       30.60 o   0.1009E-03
   8  -2   1      407.04      388.26       18.12 o   0.2464E-03
   9  -2   1      542.46      542.47       37.79 o   0.1973E-03
  10  -2   1      577.94      629.72       41.69 o   0.1651E-03
  11  -2   1      115.76       83.69       21.99 o   0.7944E-03
  12  -2   1      287.39      281.55       33.04 o   0.3237E-03
  13  -2   1      333.29      299.01       38.13 o   0.2980E-03
 -13  -1   1      226.60      244.30       53.63 o   0.3627E-03
 -12  -1   1      -64.32        6.29       31.71 o   0.3604E-02
 -11  -1   1      156.23      120.34       18.89 o   0.5995E-03
 -10  -1   1       25.48       36.96        9.98 o   0.1662E-02
  -9  -1   1     1253.11     1325.05       46.84 o   0.9754E-04
  -8  -1   1     2719.17     2793.42       69.52 o   0.5872E-04
  -7  -1   1      319.29      307.09       16.65 o   0.2957E-03
  -6  -1   1     6501.92     6655.29       82.20 o   0.3214E-04
  -5  -1   1      179.81      232.83        7.88 o   0.3730E-03
  -4  -1   1     1492.48     1657.92       24.74 o   0.7970E-04
  -3  -1   1       12.01       15.34        3.03 o   0.2722E-02
  -2  -1   1     4192.33     3860.24       50.86 o   0.3834E-04
  -1  -1   1     6382.55     6488.33       71.62 o   0.3203E-04
   0  -1   1     1401.11     2941.44       27.54 x   0.0000E+00
   1  -1   1     2712.48     3095.18       78.38 o   0.4466E-04
   2  -1   1    12996.89    12977.28      162.85 o   0.2134E-04
   3  -1   1     4933.54     4967.34       64.85 o   0.4139E-04
   4  -1   1     3659.00     3541.04       54.71 o   0.4739E-04
   5  -1   1     3608.47     3369.56       62.64 o   0.4728E-04
   6  -1   1     3681.98     3727.78       59.17 o   0.4781E-04
   7  -1   1     2383.40     2339.17       51.55 o   0.6677E-04
   8  -1   1      508.65      559.63       25.86 o   0.1805E-03
   9  -1   1      774.21      781.90       34.43 o   0.1509E-03
  10  -1   1      383.63      326.41       25.00 o   0.2705E-03
  11  -1   1       73.05       51.42       16.36 o   0.1171E-02
  12  -1   1      645.42      668.83       50.71 o   0.1656E-03
  13  -1   1       20.67        6.98       16.65 o   0.4775E-02
  14  -1   1      234.46      170.88       44.20 o   0.4314E-03
 -14   0   1      551.10      307.21       80.93 o   0.2110E-03
 -13   0   1       21.68        0.67       23.33 o   0.5950E-02
 -12   0   1      112.44      130.98       34.71 o   0.6008E-03
 -11   0   1       -5.89        6.76       11.01 o   0.5326E-02
 -10   0   1       55.89       52.00       11.29 o   0.1237E-02
  -9   0   1     1787.46     1653.44       72.30 o   0.7859E-04
  -8   0   1       78.90       91.90       11.88 o   0.7608E-03
  -7   0   1     9102.35     9149.74      119.20 o   0.2768E-04
  -6   0   1     4444.23     4255.06       59.33 o   0.4172E-04
  -5   0   1        5.94        1.47        2.79 o   0.6859E-02
  -4   0   1        8.29        4.30        2.46 o   0.5462E-02
  -3   0   1      469.70      431.23        8.31 o   0.2275E-03
  -2   0   1    16421.65    16616.30      160.28 o   0.1865E-04
  -1   0   1     5280.72     4915.32      132.58 o   0.3369E-04
   0   0   1    12315.82    20178.94      162.72 x   0.0000E+00
   1   0   1     6883.45     7050.02      104.05 o   0.3122E-04
   2   0   1       88.26      126.49        6.17 o   0.5922E-03
   3   0   1     1896.98     1797.41       31.85 o   0.7543E-04
   4   0   1      896.52      978.84       19.58 o   0.1225E-03
   5   0   1       17.61       32.13        4.05 o   0.1928E-02
   6   0   1     5689.82     5733.78       90.98 o   0.3707E-04
   7   0   1       40.21       56.65        8.54 o   0.1177E-02
   8   0   1     1318.33     1304.25       45.48 o   0.1022E-03
   9   0   1      144.27      131.24       15.58 o   0.5815E-03
  10   0   1        2.37        2.34        7.54 o   0.6888E-02
  11   0   1      332.35      303.78       36.20 o   0.2957E-03
  12   0   1       -6.24        1.96       16.53 o   0.6933E-02
  13   0   1      324.27      299.90       40.66 o   0.3015E-03
  14   0   1      135.18       77.46       38.00 o   0.8038E-03
 -14   1   1      209.39       72.30       49.02 o   0.6731E-03
 -13   1   1      446.76      421.85       68.76 o   0.2317E-03
 -12   1   1      148.67      151.20       22.72 o   0.5424E-03
 -11   1   1       23.75       70.65       11.76 o   0.8897E-03
 -10   1   1      165.83      155.64       22.18 o   0.5168E-03
  -9   1   1      156.66      145.53       14.73 o   0.5308E-03
  -8   1   1     2397.20     2272.34       47.19 o   0.6403E-04
  -7   1   1     4668.57     4713.55       65.29 o   0.4230E-04
  -6   1   1      639.39      658.16       14.20 o   0.1670E-03
  -5   1   1     4749.31     4681.89       46.56 o   0.4064E-04
  -4   1   1     1710.34     1662.51       20.37 o   0.8407E-04
  -3   1   1      350.13      356.21        7.77 o   0.2717E-03
  -2   1   1     6250.58     6427.74       78.61 o   0.3325E-04
  -1   1   1      131.79      148.29        4.89 o   0.5061E-03
   0   1   1    12577.75    11812.06      177.94 o   0.1683E-04
   1   1   1     1049.79     1071.00       22.52 o   0.1152E-03
   2   1   1        9.44        9.68        3.18 o   0.3951E-02
   3   1   1     6755.77     6766.22       84.58 o   0.3351E-04
   4   1   1      100.58       92.93        7.47 o   0.8081E-03
   5   1   1     2347.83     2196.73       48.13 o   0.6448E-04
   6   1   1      340.14      294.17       19.74 o   0.2914E-03
   7   1   1     2157.73     2133.92       59.11 o   0.7209E-04
   8   1   1     1646.13     1730.78       53.50 o   0.8034E-04
   9   1   1       -7.88        3.90       10.48 o   0.6290E-02
  10   1   1      575.51      630.95       47.28 o   0.1683E-03
  11   1   1       41.81       45.60       17.87 o   0.1391E-02
  12   1   1       32.05       56.17       15.36 o   0.1133E-02
  13   1   1       54.15       35.57       27.06 o   0.1607E-02
 -14   2   1      111.68       51.57       44.16 o   0.1061E-02
 -13   2   1      206.98      297.30       46.16 o   0.2752E-03
 -12   2   1        6.87        2.99       16.90 o   0.6324E-02
 -11   2   1      742.80     1056.08       73.90 o   0.9057E-04
 -10   2   1      268.18      296.09       25.41 o   0.3120E-03
  -9   2   1      556.04      594.08       19.93 o   0.1781E-03
  -8   2   1     1373.35     1373.02       26.28 o   0.9889E-04
  -7   2   1       58.18       54.54        5.61 o   0.1136E-02
  -6   2   1     3281.74     3265.45       36.51 o   0.5373E-04
  -5   2   1     3587.59     3662.00       39.05 o   0.4755E-04
  -4   2   1     2268.36     2406.85       30.72 o   0.6084E-04
  -3   2   1     2215.08     2131.89       28.98 o   0.6955E-04
  -2   2   1    11514.93    11447.11      116.65 o   0.2339E-04
  -1   2   1     5231.10     5467.72       57.03 o   0.3242E-04
   0   2   1     5710.70     5251.71       76.88 o   0.3011E-04
   1   2   1      481.99      535.13       14.33 o   0.1871E-03
   2   2   1    13761.87    13406.87      202.82 o   0.1890E-04
   3   2   1      418.16      331.98       15.14 o   0.2574E-03
   4   2   1      162.59      171.71       12.20 o   0.4812E-03
   5   2   1       14.91       15.04        6.31 o   0.3269E-02
   6   2   1      587.41      578.21       28.16 o   0.1861E-03
   7   2   1     2897.09     2980.99       74.37 o   0.5584E-04
   8   2   1       11.88       22.51       10.23 o   0.2364E-02
   9   2   1     1732.90     1744.40       60.33 o   0.8420E-04
  10   2   1      204.18      180.87       29.71 o   0.4432E-03
  11   2   1       47.38       42.70       17.47 o   0.1452E-02
  12   2   1       24.87       32.55       20.31 o   0.1787E-02
 -15   3   1        0.97        0.18        9.14 o   0.4851E-02
 -14   3   1       -3.14       18.61       16.93 o   0.2541E-02
 -13   3   1       -8.07        6.44       19.95 o   0.5227E-02
 -12   3   1      598.40      657.62       67.64 o   0.1595E-03
 -11   3   1      254.93      290.94       29.37 o   0.3141E-03
 -10   3   1      840.09      869.51       36.60 o   0.1378E-03
  -9   3   1      652.71      656.41       19.61 o   0.1715E-03
  -8   3   1      176.65      176.26        9.09 o   0.4738E-03
  -7   3   1       60.65       70.00        4.65 o   0.9042E-03
  -6   3   1     2707.12     2773.38       32.93 o   0.6104E-04
  -5   3   1     2590.41     2736.21       30.12 o   0.5764E-04
  -4   3   1     9618.64     9301.94      102.05 o   0.2390E-04
  -3   3   1      748.43      704.28       13.08 o   0.1548E-03
  -2   3   1     1693.39     1768.76       22.16 o   0.8089E-04
  -1   3   1     3350.35     3562.44       42.20 o   0.4611E-04
   0   3   1       15.54       34.86        3.51 o   0.1770E-02
   1   3   1     9510.07     9277.91      104.06 o   0.2513E-04
   2   3   1       28.05       21.23        4.87 o   0.2540E-02
   3   3   1     5251.79     5357.90      112.70 o   0.3694E-04
   4   3   1      286.47      256.21       19.09 o   0.3358E-03
   5   3   1      123.47       77.57       13.11 o   0.7828E-03
   6   3   1      944.88      966.30       38.03 o   0.1303E-03
   7   3   1      469.50      442.17       28.78 o   0.2228E-03
   8   3   1     1780.72     1715.69       60.85 o   0.8077E-04
   9   3   1      639.91      660.23       37.20 o   0.1665E-03
  10   3   1      159.09      115.58       27.87 o   0.6041E-03
  11   3   1      158.36      104.66       30.49 o   0.6407E-03
 -15   4   1      -24.82        8.47       23.48 o   0.3982E-02
 -14   4   1      -25.84        7.94       21.33 o   0.4067E-02
 -13   4   1       49.78      117.77       18.96 o   0.5874E-03
 -12   4   1      716.81      688.63       49.86 o   0.1599E-03
 -11   4   1      143.89      190.48       22.14 o   0.4188E-03
 -10   4   1     2165.73     2074.80       53.48 o   0.6958E-04
  -9   4   1      376.12      348.85       12.34 o   0.2684E-03
  -8   4   1        1.50        6.95        2.68 o   0.4716E-02
  -7   4   1      633.91      664.88       13.95 o   0.1662E-03
  -6   4   1       32.72       35.75        3.77 o   0.1860E-02
  -5   4   1     7946.73     7687.38       88.42 o   0.2711E-04
  -4   4   1       13.98       26.57        2.91 o   0.2019E-02
  -3   4   1     7763.10     7706.95       77.70 o   0.2960E-04
  -2   4   1     1365.59     1522.78       22.56 o   0.8181E-04
  -1   4   1      571.85      650.92       13.62 o   0.1700E-03
   0   4   1      544.88      706.84       15.04 o   0.1396E-03
   1   4   1      438.80      414.89       13.71 o   0.2354E-03
   2   4   1     2577.39     2604.02       51.04 o   0.6422E-04
   3   4   1     1253.16     1353.52       33.81 o   0.9479E-04
   4   4   1       -1.84        6.95        7.93 o   0.4931E-02
   5   4   1     1958.01     1988.20       67.24 o   0.7629E-04
   6   4   1      829.68      798.19       37.71 o   0.1431E-03
   7   4   1      360.73      437.52       25.99 o   0.2087E-03
   8   4   1      401.21      371.59       28.89 o   0.2529E-03
   9   4   1       12.53       20.47       13.42 o   0.2485E-02
  10   4   1      336.89      279.28       39.60 o   0.3020E-03
 -15   5   1      -23.69       11.38       22.83 o   0.3511E-02
 -14   5   1        9.72        7.03       21.26 o   0.4793E-02
 -13   5   1       73.40       75.88       17.12 o   0.9083E-03
 -12   5   1        0.79        4.54        5.78 o   0.5709E-02
 -11   5   1      908.02      797.27       42.25 o   0.1324E-03
 -10   5   1     1058.88     1122.01       42.99 o   0.1101E-03
  -9   5   1      118.27      150.61       11.22 o   0.5337E-03
  -8   5   1     1136.43     1179.92       23.96 o   0.1110E-03
  -7   5   1        5.20        3.87        3.25 o   0.5995E-02
  -6   5   1      147.09      136.44        8.06 o   0.5850E-03
  -5   5   1      402.85      367.49       12.87 o   0.2535E-03
  -4   5   1      307.86      431.09       10.68 o   0.2029E-03
  -3   5   1    15389.92    14464.04      148.35 o   0.1385E-04
  -2   5   1     1728.52     1686.93       27.51 o   0.8346E-04
  -1   5   1     4548.04     4421.79       60.24 o   0.4199E-04
   0   5   1       64.72       46.98        6.65 o   0.1207E-02
   1   5   1      467.07      305.60       18.50 o   0.2397E-03
   2   5   1      199.79      208.39       15.70 o   0.4149E-03
   3   5   1       42.01       18.09        9.94 o   0.2254E-02
   4   5   1     3074.16     3351.77       91.46 o   0.4518E-04
   5   5   1      972.06     1142.43       48.07 o   0.1011E-03
   6   5   1      402.14      455.05       27.96 o   0.2137E-03
   7   5   1      332.96      361.74       26.49 o   0.2594E-03
   8   5   1       53.96       22.43       13.45 o   0.2047E-02
   9   5   1      131.81      134.49       27.26 o   0.5984E-03
 -15   6   1       27.64       34.87       21.99 o   0.1606E-02
 -14   6   1      127.53      126.90       35.86 o   0.6145E-03
 -13   6   1       21.50       31.44       11.51 o   0.1857E-02
 -12   6   1      177.38      194.16       20.19 o   0.4356E-03
 -11   6   1      586.85      583.73       33.37 o   0.1858E-03
 -10   6   1       -2.03       15.12        9.62 o   0.2842E-02
  -9   6   1     2310.00     2368.60       48.84 o   0.6883E-04
  -8   6   1      110.93      116.05        8.14 o   0.6914E-03
  -7   6   1      132.91      173.15       10.25 o   0.4499E-03
  -6   6   1       11.93       21.30        4.61 o   0.2529E-02
  -5   6   1       93.96      100.47        6.74 o   0.7435E-03
  -4   6   1     2573.24     2699.28       42.13 o   0.5858E-04
  -3   6   1      208.27      168.72        9.44 o   0.4558E-03
  -2   6   1     5700.45     5720.41       73.49 o   0.3788E-04
  -1   6   1     1969.93     2000.91       39.34 o   0.7655E-04
   0   6   1        4.79       16.54        5.50 o   0.2960E-02
   1   6   1       47.15       53.79        7.82 o   0.1168E-02
   2   6   1      466.72      420.59       25.76 o   0.2270E-03
   3   6   1     1712.23     1688.62       54.09 o   0.8496E-04
   4   6   1     2516.78     2398.63       84.79 o   0.6300E-04
   5   6   1      886.38      772.19       48.85 o   0.1349E-03
   6   6   1     1018.11     1002.11       54.53 o   0.1232E-03
   7   6   1      114.73      119.52       17.53 o   0.6560E-03
   8   6   1       -9.80        3.76       13.71 o   0.6172E-02
   9   6   1      256.39      258.49       37.72 o   0.3516E-03
 -15   7   1       69.97       98.74       27.63 o   0.7275E-03
 -14   7   1       16.62        9.85       16.96 o   0.3875E-02
 -13   7   1        4.66        0.71       22.55 o   0.6961E-02
 -12   7   1      104.43       95.92       19.64 o   0.7635E-03
 -11   7   1       28.54       66.32       11.99 o   0.1039E-02
 -10   7   1      577.24      630.47       39.08 o   0.1659E-03
  -9   7   1      221.87      205.32       14.21 o   0.4132E-03
  -8   7   1     1271.82     1208.44       35.83 o   0.1035E-03
  -7   7   1      474.54      502.34       20.69 o   0.2136E-03
  -6   7   1      149.85      145.55        9.87 o   0.5380E-03
  -5   7   1      824.19      965.82       21.25 o   0.1165E-03
  -4   7   1     1422.03     1270.70       30.97 o   0.9218E-04
  -3   7   1     2006.50     2075.12       44.72 o   0.7312E-04
  -2   7   1     3856.78     4014.24       58.17 o   0.4345E-04
  -1   7   1      357.03      334.98       19.05 o   0.2780E-03
   0   7   1      679.21      737.14       23.71 o   0.1433E-03
   1   7   1       85.12       46.63        9.43 o   0.1183E-02
   2   7   1      528.01      533.77       29.46 o   0.2000E-03
   3   7   1     1401.13     1263.28       51.60 o   0.9418E-04
   4   7   1       74.45       46.55       17.26 o   0.1232E-02
   5   7   1      891.86      915.41       52.04 o   0.1308E-03
   6   7   1      360.76      418.51       34.56 o   0.2239E-03
   7   7   1        9.93       15.68       11.74 o   0.3020E-02
   8   7   1      417.49      346.27       46.89 o   0.2524E-03
 -13   8   1      324.14      280.06       52.17 o   0.3109E-03
 -12   8   1        1.96        0.41       11.83 o   0.6290E-02
 -11   8   1       12.77        1.37       11.45 o   0.6631E-02
 -10   8   1       53.25       12.90       21.67 o   0.2669E-02
  -9   8   1       89.81       83.08       25.50 o   0.8388E-03
  -8   8   1      885.71      917.93       30.23 o   0.1289E-03
  -7   8   1        4.66        6.29        7.87 o   0.5599E-02
  -6   8   1     1532.29     1472.73       34.73 o   0.9032E-04
  -5   8   1      956.47     1019.92       26.03 o   0.1187E-03
  -4   8   1       18.95       16.54        6.18 o   0.2855E-02
  -3   8   1      388.12      462.43       19.29 o   0.2020E-03
  -2   8   1       56.09       56.55        7.91 o   0.1193E-02
  -1   8   1     1586.63     1774.78       39.68 o   0.7365E-04
   0   8   1     1920.38     1895.21       45.18 o   0.7830E-04
   1   8   1      655.53      653.20       25.82 o   0.1711E-03
   2   8   1     1312.20     1452.81       44.15 o   0.8632E-04
   3   8   1       -2.65        1.20       10.32 o   0.7096E-02
   4   8   1      208.33      228.32       26.04 o   0.3670E-03
   5   8   1      417.73      369.48       38.89 o   0.2476E-03
   6   8   1       45.08        9.62       17.85 o   0.3453E-02
   7   8   1      633.90      532.12       55.42 o   0.1779E-03
 -13   9   1      208.76      150.58       44.58 o   0.4811E-03
 -12   9   1       34.27       40.57       15.79 o   0.1496E-02
 -11   9   1      150.03      154.62       22.73 o   0.5325E-03
 -10   9   1       12.54        2.70       14.54 o   0.6395E-02
  -9   9   1      133.74      194.67       26.17 o   0.3891E-03
  -8   9   1       39.71       14.04        8.79 o   0.2719E-02
  -7   9   1     1514.55     1531.22       45.33 o   0.9274E-04
  -6   9   1     1361.74     1342.80       39.41 o   0.9912E-04
  -5   9   1       63.08       86.71        9.76 o   0.8091E-03
  -4   9   1      354.91      317.24       23.78 o   0.2831E-03
  -3   9   1      425.97      411.27       26.44 o   0.2379E-03
  -2   9   1       25.81       22.65        6.66 o   0.2282E-02
  -1   9   1     1104.85     1208.98       34.66 o   0.1008E-03
   0   9   1      193.66      164.75       15.41 o   0.4750E-03
   1   9   1     1376.53     1411.85       40.30 o   0.9564E-04
   2   9   1       39.12       19.96       11.67 o   0.2316E-02
   3   9   1       50.98       51.44       12.62 o   0.1286E-02
   4   9   1      370.15      359.30       30.27 o   0.2667E-03
   5   9   1       34.50       39.20       13.14 o   0.1491E-02
   6   9   1      475.68      544.33       37.98 o   0.1846E-03
 -13  10   1      133.18      150.43       38.29 o   0.5287E-03
 -12  10   1      333.26      227.40       35.52 o   0.3286E-03
 -11  10   1       -4.28       16.06       20.13 o   0.2868E-02
 -10  10   1       19.73        2.52       20.07 o   0.6169E-02
  -9  10   1       58.13       84.50       21.63 o   0.8282E-03
  -8  10   1       89.84      152.93       22.00 o   0.4722E-03
  -7  10   1     1010.05     1060.92       37.75 o   0.1171E-03
  -6  10   1        4.15       12.70        8.68 o   0.3382E-02
  -5  10   1      872.13      862.51       33.21 o   0.1380E-03
  -4  10   1      376.11      343.06       25.97 o   0.2677E-03
  -3  10   1        3.98       20.91        8.59 o   0.2174E-02
  -2  10   1      284.71      287.96       20.56 o   0.3253E-03
  -1  10   1       21.05       21.02        8.83 o   0.2607E-02
   0  10   1     1353.39     1376.57       47.45 o   0.9804E-04
   1  10   1      182.69      196.33       20.99 o   0.4231E-03
   2  10   1      141.61      123.57       20.16 o   0.6016E-03
   3  10   1      482.65      423.46       35.01 o   0.2209E-03
   4  10   1      126.66      122.24       20.00 o   0.6267E-03
   5  10   1      156.36      165.08       37.71 o   0.5024E-03
 -12  11   1       66.92       21.93       33.26 o   0.2072E-02
 -11  11   1       77.20       83.41       28.44 o   0.8257E-03
 -10  11   1      109.07       62.47       29.16 o   0.9723E-03
  -9  11   1       51.21       57.30       22.04 o   0.1146E-02
  -8  11   1      250.44      272.39       38.30 o   0.3258E-03
  -7  11   1      -12.08        1.24       13.41 o   0.6607E-02
  -6  11   1      560.60      542.82       27.67 o   0.1930E-03
  -5  11   1      580.05      592.11       29.05 o   0.1873E-03
  -4  11   1        6.80        3.34        8.23 o   0.6245E-02
  -3  11   1      429.26      400.95       26.15 o   0.2399E-03
  -2  11   1      -10.18        9.49       11.25 o   0.4084E-02
  -1  11   1      227.82      223.17       18.66 o   0.3911E-03
   0  11   1      117.72      131.14       16.68 o   0.5735E-03
   1  11   1       11.31       31.77       16.90 o   0.1771E-02
   2  11   1      628.81      598.49       51.67 o   0.1770E-03
   3  11   1      166.06      144.88       40.36 o   0.5305E-03
 -12  12   1       25.17       48.72       21.18 o   0.1232E-02
 -11  12   1       48.80      113.02       25.76 o   0.5851E-03
 -10  12   1      -20.32        1.11       26.33 o   0.6190E-02
  -9  12   1      117.08      170.52       32.34 o   0.4501E-03
  -8  12   1       78.54       81.97       24.67 o   0.8773E-03
  -7  12   1      -26.52       18.88       18.06 o   0.2535E-02
  -6  12   1      291.24      301.59       25.04 o   0.2993E-03
  -5  12   1        5.50        1.28        8.75 o   0.6754E-02
  -4  12   1      496.31      555.20       34.50 o   0.1810E-03
  -3  12   1       54.76       62.71       12.77 o   0.1036E-02
  -2  12   1      128.73      174.86       16.66 o   0.4600E-03
  -1  12   1      181.73      159.25       24.06 o   0.4951E-03
   0  12   1       25.95        7.49       22.16 o   0.4251E-02
   1  12   1      293.56      341.40       52.87 o   0.2691E-03
 -11  13   1       11.28        9.58       22.16 o   0.4417E-02
  -7  13   1       74.78       75.36       30.19 o   0.9243E-03
  -6  13   1      -15.46       17.41       18.60 o   0.2663E-02
  -5  13   1       75.56      163.79       20.00 o   0.4404E-03
  -4  13   1      109.12      105.61       21.21 o   0.7045E-03
  -3  13   1       57.34       55.20       14.75 o   0.1204E-02
  -2  13   1      216.22      180.57       46.22 o   0.4396E-03
  -1  13   1      121.48       94.02       35.67 o   0.7413E-03
  -5  14   1        7.82       23.02       17.24 o   0.2156E-02
   3 -15   2       63.11       39.19       26.00 o   0.1440E-02
   4 -15   2      134.83      165.81       25.86 o   0.4702E-03
   5 -15   2      -20.54        1.99       23.78 o   0.6278E-02
   2 -14   2       49.92       74.68       17.52 o   0.8820E-03
   3 -14   2      488.98      561.37       43.53 o   0.1776E-03
   4 -14   2       15.53       14.57       15.51 o   0.3220E-02
   5 -14   2       39.67       64.64       17.72 o   0.1013E-02
   6 -14   2       36.63        4.54       15.68 o   0.4747E-02
   7 -14   2       -8.20        8.19       24.24 o   0.4437E-02
  -1 -13   2       25.50       39.70       13.62 o   0.1528E-02
   0 -13   2       25.59       36.99       12.87 o   0.1591E-02
   1 -13   2       15.05       15.80       12.75 o   0.3187E-02
   2 -13   2      939.74      870.48       42.84 o   0.1295E-03
   3 -13   2      251.80      224.59       20.52 o   0.3691E-03
   4 -13   2      330.05      318.09       25.20 o   0.2924E-03
   5 -13   2      133.09      150.74       22.69 o   0.5233E-03
   6 -13   2       -1.00        5.16       10.64 o   0.5089E-02
   7 -13   2      103.65       64.47       21.78 o   0.9897E-03
   8 -13   2       -8.01        0.45       20.61 o   0.5337E-02
   9 -13   2      413.95      322.47       61.59 o   0.2603E-03
  -4 -12   2      469.81      463.89       64.07 o   0.2205E-03
  -3 -12   2       94.24      108.60       19.30 o   0.6672E-03
  -2 -12   2       63.63       67.91       15.00 o   0.1006E-02
  -1 -12   2       74.21      115.02       15.01 o   0.6158E-03
   0 -12   2       -2.39        7.25       12.09 o   0.4548E-02
   1 -12   2      709.97      653.06       35.55 o   0.1614E-03
   2 -12   2      201.53      243.10       19.01 o   0.3567E-03
   3 -12   2      490.97      476.88       29.17 o   0.2148E-03
   4 -12   2      836.30      919.41       32.59 o   0.1266E-03
   5 -12   2       76.76       71.32       17.71 o   0.9554E-03
   6 -12   2       64.76       56.90       12.94 o   0.1107E-02
   7 -12   2        7.69       10.95        9.42 o   0.3734E-02
   8 -12   2      103.53      108.71       20.03 o   0.6911E-03
   9 -12   2      320.61      293.15       33.63 o   0.3061E-03
  10 -12   2      -11.09        0.28       14.65 o   0.5457E-02
  11 -12   2      407.76      332.87       42.57 o   0.2592E-03
  12 -12   2      181.03      134.76       41.25 o   0.5476E-03
  13 -12   2       29.82        0.17       21.95 o   0.4041E-02
  -6 -11   2      -23.80        5.16       25.78 o   0.5052E-02
  -5 -11   2      321.49      322.28       37.05 o   0.2944E-03
  -4 -11   2      150.84      144.07       21.97 o   0.5483E-03
  -3 -11   2       17.63       23.36       12.06 o   0.2308E-02
  -2 -11   2      737.08      683.38       42.12 o   0.1566E-03
  -1 -11   2       75.65       86.96       15.46 o   0.8157E-03
   0 -11   2      743.05      683.58       40.49 o   0.1557E-03
   1 -11   2      130.62      157.18       14.80 o   0.4967E-03
   2 -11   2       72.88       85.22       10.18 o   0.8233E-03
   3 -11   2      924.68      851.89       31.96 o   0.1313E-03
   4 -11   2      522.30      573.04       21.41 o   0.1833E-03
   5 -11   2      758.58      634.11       29.58 o   0.1531E-03
   6 -11   2      197.17      296.81       18.24 o   0.2801E-03
   7 -11   2      408.59      399.81       26.40 o   0.2474E-03
   8 -11   2       83.28      110.14       13.94 o   0.6903E-03
   9 -11   2      -13.75        2.10       16.99 o   0.6580E-02
  10 -11   2      216.85      210.92       39.70 o   0.4135E-03
  11 -11   2      464.49      472.72       60.62 o   0.2166E-03
  12 -11   2       13.67        1.58       15.98 o   0.6587E-02
  13 -11   2       -7.00       54.77       19.38 o   0.9943E-03
  14 -11   2      -55.86        0.81       26.66 o   0.4692E-02
  -7 -10   2      105.56      131.77       23.16 o   0.5752E-03
  -6 -10   2      141.10      183.69       20.43 o   0.4323E-03
  -5 -10   2       42.19       52.91       13.08 o   0.1211E-02
  -4 -10   2       -2.42        8.34       12.21 o   0.4110E-02
  -3 -10   2      499.96      509.91       33.70 o   0.2028E-03
  -2 -10   2      389.39      358.14       29.32 o   0.2592E-03
  -1 -10   2     1761.71     1947.35       61.82 o   0.6915E-04
   0 -10   2     1238.40     1096.23       42.47 o   0.1033E-03
   1 -10   2       72.39       84.32       11.50 o   0.8652E-03
   2 -10   2       73.80       46.62        9.27 o   0.1290E-02
   3 -10   2      185.22      280.98       13.65 o   0.2829E-03
   4 -10   2      129.37      138.75       10.70 o   0.5799E-03
   5 -10   2     1446.85     1635.62       37.21 o   0.7694E-04
   6 -10   2       44.09       38.68        8.19 o   0.1506E-02
   7 -10   2      717.63      704.01       38.10 o   0.1596E-03
   8 -10   2       19.64       27.78        8.66 o   0.2098E-02
   9 -10   2       66.62       55.73       13.17 o   0.1151E-02
  10 -10   2      155.00      200.01       32.82 o   0.4224E-03
  11 -10   2       -0.87        4.19        9.29 o   0.6009E-02
  12 -10   2      334.87      370.61       49.96 o   0.2646E-03
  13 -10   2       20.90       46.74       19.47 o   0.1262E-02
  14 -10   2       56.85       43.64       23.60 o   0.1413E-02
  -9  -9   2      292.68      350.53       51.05 o   0.2537E-03
  -8  -9   2      258.87      264.25       32.38 o   0.3352E-03
  -7  -9   2      146.75      152.16       21.42 o   0.5425E-03
  -6  -9   2      203.00      231.82       22.55 o   0.3630E-03
  -5  -9   2        1.61       33.49       11.73 o   0.1570E-02
  -4  -9   2      138.64      217.78       17.57 o   0.3687E-03
  -3  -9   2      470.65      556.33       30.59 o   0.1818E-03
  -2  -9   2      740.62      819.43       37.37 o   0.1369E-03
  -1  -9   2     2934.98     2887.61       78.77 o   0.5737E-04
   0  -9   2       42.99       63.99        9.26 o   0.9247E-03
   1  -9   2      606.97      591.99       27.08 o   0.1817E-03
   2  -9   2      390.82      406.47       17.95 o   0.2441E-03
   3  -9   2       75.03      104.88        7.82 o   0.6622E-03
   4  -9   2     1136.46      975.38       28.10 o   0.1092E-03
   5  -9   2      168.11      124.56        9.29 o   0.5753E-03
   6  -9   2     2381.26     2345.22       38.47 o   0.6600E-04
   7  -9   2      239.00      372.65       14.72 o   0.2235E-03
   8  -9   2      165.36      129.91       17.98 o   0.5513E-03
   9  -9   2      186.09      206.30       19.76 o   0.4085E-03
  10  -9   2       30.52       55.53       17.92 o   0.1137E-02
  11  -9   2      129.03      102.54       31.02 o   0.6924E-03
  12  -9   2      129.68      140.61       32.65 o   0.5667E-03
  13  -9   2       92.52       69.30       29.62 o   0.9462E-03
  14  -9   2      134.02      143.94       37.35 o   0.5568E-03
  -9  -8   2      123.58      172.60       31.97 o   0.4379E-03
  -8  -8   2       41.50       83.55       21.08 o   0.8038E-03
  -7  -8   2      644.23      583.61       38.00 o   0.1746E-03
  -6  -8   2      468.87      394.36       31.58 o   0.2284E-03
  -5  -8   2      140.69      151.85       17.54 o   0.5247E-03
  -4  -8   2      205.24      192.94       19.54 o   0.4333E-03
  -3  -8   2      730.81      728.02       35.34 o   0.1575E-03
  -2  -8   2      982.83     1033.17       40.25 o   0.1210E-03
  -1  -8   2        8.93       26.04        7.70 o   0.2136E-02
   0  -8   2     1868.68     2243.41       47.38 o   0.5645E-04
   1  -8   2     4582.50     4451.36       83.62 o   0.4001E-04
   2  -8   2       18.90       23.60        4.63 o   0.2159E-02
   3  -8   2      289.63      238.01       12.75 o   0.3477E-03
   4  -8   2       17.94       17.41        5.13 o   0.2861E-02
   5  -8   2      788.42      842.05       18.77 o   0.1349E-03
   6  -8   2     3707.40     3572.68       60.46 o   0.4654E-04
   7  -8   2      197.44      177.55       13.80 o   0.4496E-03
   8  -8   2     4001.81     3841.72       78.18 o   0.4449E-04
   9  -8   2       53.57       86.79       13.28 o   0.8034E-03
  10  -8   2       42.31       38.29       11.30 o   0.1536E-02
  11  -8   2      -11.71        5.29       17.96 o   0.5615E-02
  12  -8   2      -21.57        2.28       17.23 o   0.6139E-02
  13  -8   2      391.89      305.24       57.79 o   0.2710E-03
  14  -8   2        7.34       45.60       24.53 o   0.1228E-02
  -9  -7   2      -14.54        2.71       17.13 o   0.6295E-02
  -8  -7   2      221.39      210.16       37.97 o   0.4030E-03
  -7  -7   2      716.11      705.44       47.27 o   0.1599E-03
  -6  -7   2      397.35      405.98       34.24 o   0.2403E-03
  -5  -7   2     1850.22     1524.84       73.41 o   0.7057E-04
  -4  -7   2     1004.72      982.91       40.41 o   0.1240E-03
  -3  -7   2     1715.60     1494.43       52.81 o   0.7775E-04
  -2  -7   2       80.28      114.49       11.59 o   0.6352E-03
  -1  -7   2      634.31      760.53       29.07 o   0.1337E-03
   0  -7   2     8728.69     8607.37      130.94 o   0.2754E-04
   1  -7   2       37.07       50.46        6.12 o   0.1385E-02
   2  -7   2     3347.07     3370.92       49.47 o   0.5328E-04
   3  -7   2      194.10      203.75        9.67 o   0.4002E-03
   4  -7   2      524.74      515.09       15.89 o   0.2024E-03
   5  -7   2      167.97      171.82        8.46 o   0.4575E-03
   6  -7   2        0.14        1.72        7.25 o   0.6963E-02
   7  -7   2     3604.36     3568.70       71.51 o   0.5003E-04
   8  -7   2     2190.73     2487.80       52.91 o   0.5678E-04
   9  -7   2      197.43      207.40       14.60 o   0.4023E-03
  10  -7   2      329.96      333.02       23.34 o   0.2804E-03
  11  -7   2       16.94        9.93       10.01 o   0.4032E-02
  12  -7   2       60.84       48.91       17.62 o   0.1283E-02
  13  -7   2       93.35      123.44       22.17 o   0.5903E-03
  14  -7   2      151.82      144.17       30.73 o   0.5537E-03
 -10  -6   2        6.18        0.03       14.49 o   0.2533E-02
  -9  -6   2       73.42       57.19       20.74 o   0.1115E-02
  -8  -6   2      428.00      353.23       47.23 o   0.2481E-03
  -7  -6   2       31.15       46.15       13.47 o   0.1397E-02
  -6  -6   2     2262.73     2286.59       80.40 o   0.7021E-04
  -5  -6   2       12.27        6.91        8.34 o   0.5009E-02
  -4  -6   2     1958.11     2068.66       53.04 o   0.6822E-04
  -3  -6   2     1032.82      962.05       30.58 o   0.1206E-03
  -2  -6   2       58.15       67.99        8.06 o   0.9404E-03
  -1  -6   2     3774.53     3606.79       78.48 o   0.4624E-04
   0  -6   2      311.03      336.97       13.50 o   0.2798E-03
   1  -6   2     7699.23     7370.57       78.32 o   0.2687E-04
   2  -6   2     2742.46     2802.48       38.57 o   0.5695E-04
   3  -6   2      814.24      797.88       20.02 o   0.1452E-03
   4  -6   2     1169.66     1154.17       21.61 o   0.1101E-03
   5  -6   2      552.02      590.43       16.50 o   0.1847E-03
   6  -6   2     1600.01     1482.79       34.91 o   0.8591E-04
   7  -6   2     2308.50     2395.11       46.24 o   0.6413E-04
   8  -6   2      422.28      464.17       23.76 o   0.2155E-03
   9  -6   2      706.64      676.18       33.29 o   0.1616E-03
  10  -6   2      -10.02        2.99       10.25 o   0.6501E-02
  11  -6   2       69.34       72.59       16.87 o   0.9642E-03
  12  -6   2       18.72       32.06       13.44 o   0.1819E-02
  13  -6   2       13.37       17.92       13.47 o   0.2614E-02
  14  -6   2       81.28      187.62       22.90 o   0.3876E-03
 -11  -5   2      143.37      115.76       44.54 o   0.6182E-03
 -10  -5   2      184.46      139.16       27.76 o   0.5268E-03
  -9  -5   2      513.75      538.55       41.65 o   0.1942E-03
  -8  -5   2       15.71        7.60       14.66 o   0.4356E-02
  -7  -5   2      634.77      747.20       38.82 o   0.1405E-03
  -6  -5   2       -1.52        4.48        7.67 o   0.5280E-02
  -5  -5   2     2273.71     2530.32       48.14 o   0.5640E-04
  -4  -5   2     4990.93     4869.50       80.98 o   0.3931E-04
  -3  -5   2      210.62      193.76       14.72 o   0.4209E-03
  -2  -5   2     4845.72     4694.66       77.65 o   0.3916E-04
  -1  -5   2     1699.67     1762.84       32.73 o   0.7975E-04
   0  -5   2      623.60      744.73       15.97 o   0.1336E-03
   1  -5   2     1348.09     1202.99       22.47 o   0.9609E-04
   2  -5   2       46.53       20.92        4.36 o   0.1974E-02
   3  -5   2     9067.96     8549.39       98.13 o   0.2209E-04
   4  -5   2     1522.58     1586.00       27.22 o   0.8309E-04
   5  -5   2     1536.91     1549.38       33.18 o   0.9189E-04
   6  -5   2      306.41      266.03       15.05 o   0.3155E-03
   7  -5   2      105.13      126.26        9.74 o   0.5874E-03
   8  -5   2      888.24      900.52       21.14 o   0.1363E-03
   9  -5   2     1142.09     1216.20       30.04 o   0.1048E-03
  10  -5   2      745.37      701.73       36.88 o   0.1552E-03
  11  -5   2      403.12      392.21       29.21 o   0.2508E-03
  12  -5   2       84.42       59.84       21.05 o   0.1078E-02
  13  -5   2       12.90       61.79       18.32 o   0.9808E-03
  14  -5   2       29.36       23.56       23.65 o   0.2181E-02
 -12  -4   2      100.43       99.08       41.37 o   0.7425E-03
 -11  -4   2       80.34       69.47       21.40 o   0.9753E-03
 -10  -4   2     1159.19     1152.03       64.73 o   0.1121E-03
  -9  -4   2       43.74       38.74       15.56 o   0.1577E-02
  -8  -4   2      450.72      467.04       44.34 o   0.2253E-03
  -7  -4   2       -0.57        9.47        6.17 o   0.3997E-02
  -6  -4   2      305.49      332.49       20.03 o   0.2745E-03
  -5  -4   2     3457.79     3239.58       72.62 o   0.4846E-04
  -4  -4   2      600.00      630.14       23.47 o   0.1731E-03
  -3  -4   2    11929.64    11674.68      131.15 o   0.2102E-04
  -2  -4   2     3051.13     2933.99       43.07 o   0.5342E-04
  -1  -4   2      710.12      733.83       16.09 o   0.1565E-03
   0  -4   2       23.86        7.26        3.44 o   0.4922E-02
   1  -4   2       23.25       16.31        3.01 o   0.2664E-02
   2  -4   2     6887.06     6932.00       75.09 o   0.3307E-04
   3  -4   2     6244.81     5881.18       78.96 o   0.3020E-04
   4  -4   2     4895.39     4518.32       75.78 o   0.3556E-04
   5  -4   2     7814.47     7594.02      100.77 o   0.2718E-04
   6  -4   2      175.63      179.59        9.16 o   0.4540E-03
   7  -4   2      103.05      100.48        7.22 o   0.7172E-03
   8  -4   2      791.86      785.23       21.51 o   0.1483E-03
   9  -4   2       65.43       65.61        9.76 o   0.1067E-02
  10  -4   2     1314.11     1519.81       52.22 o   0.7973E-04
  11  -4   2        9.39       26.98        8.61 o   0.2107E-02
  12  -4   2      407.96      313.81       37.57 o   0.2607E-03
  13  -4   2       25.99       42.12       17.31 o   0.1505E-02
  14  -4   2       46.27        8.33       24.57 o   0.3629E-02
 -12  -3   2       20.67        2.15       20.77 o   0.6192E-02
 -11  -3   2     1159.16      951.57       64.94 o   0.1065E-03
 -10  -3   2      205.77      189.24       25.89 o   0.4336E-03
  -9  -3   2      774.19      849.15       47.76 o   0.1309E-03
  -8  -3   2       83.97       83.72       15.25 o   0.8699E-03
  -7  -3   2      201.46      180.44       16.25 o   0.4385E-03
  -6  -3   2      643.22      606.84       27.14 o   0.1742E-03
  -5  -3   2       19.81       16.20        4.81 o   0.2858E-02
  -4  -3   2    12469.90    12109.16      148.47 o   0.2016E-04
  -3  -3   2    15141.60    14595.35      173.45 o   0.1681E-04
  -2  -3   2      793.03      726.42       15.96 o   0.1479E-03
  -1  -3   2     3299.14     3330.34       41.11 o   0.5234E-04
   0  -3   2       58.15       48.56        3.66 o   0.1275E-02
   1  -3   2       51.86       71.33        3.28 o   0.9112E-03
   2  -3   2     4274.57     3947.60       50.65 o   0.3804E-04
   3  -3   2     5205.10     4933.35       66.27 o   0.3548E-04
   4  -3   2    14649.27    14773.65      152.72 o   0.1993E-04
   5  -3   2      843.50      893.60       19.47 o   0.1328E-03
   6  -3   2        2.87        4.10        3.29 o   0.6337E-02
   7  -3   2      902.75      943.16       25.77 o   0.1292E-03
   8  -3   2       -2.97        2.98        5.37 o   0.6849E-02
   9  -3   2     1741.07     1738.48       48.64 o   0.8411E-04
  10  -3   2       87.46      100.41       14.82 o   0.7694E-03
  11  -3   2      830.72      809.91       52.63 o   0.1430E-03
  12  -3   2      670.46      607.39       49.57 o   0.1690E-03
  13  -3   2        8.95        0.06       12.31 o   0.3399E-02
 -13  -2   2      -39.23        0.01       27.29 o   0.2156E-02
 -12  -2   2      141.17      157.68       41.22 o   0.5043E-03
 -11  -2   2      178.86      184.92       24.64 o   0.4529E-03
 -10  -2   2      324.65      315.92       30.86 o   0.2944E-03
  -9  -2   2      821.90      916.27       47.77 o   0.1235E-03
  -8  -2   2       15.80       43.01        9.50 o   0.1495E-02
  -7  -2   2     2497.11     2424.25       49.13 o   0.6364E-04
  -6  -2   2     2446.44     2329.24       40.11 o   0.6284E-04
  -5  -2   2     1043.76      988.05       24.05 o   0.1206E-03
  -4  -2   2     7015.00     6960.86       87.69 o   0.3178E-04
  -3  -2   2      376.31      308.97       11.57 o   0.2745E-03
  -2  -2   2     2722.90     2590.67       34.03 o   0.5921E-04
  -1  -2   2     6643.85     6714.12       76.89 o   0.3422E-04
   0  -2   2    13656.91    14078.39      149.38 o   0.1857E-04
   1  -2   2    13596.82    14363.85      146.99 o   0.1477E-04
   2  -2   2    10210.47    10216.86       96.54 o   0.2594E-04
   3  -2   2     2074.92     2204.87       29.70 o   0.6506E-04
   4  -2   2     4568.02     4605.97       58.25 o   0.4320E-04
   5  -2   2       60.38       61.84        6.65 o   0.1150E-02
   6  -2   2     3828.03     3768.80       72.12 o   0.4853E-04
   7  -2   2        4.33        2.68        6.74 o   0.6408E-02
   8  -2   2       57.63       44.61        7.57 o   0.1393E-02
   9  -2   2       15.51        2.95        6.95 o   0.6048E-02
  10  -2   2      191.83      206.65       26.40 o   0.4241E-03
  11  -2   2      946.61      896.96       58.24 o   0.1293E-03
  12  -2   2       13.71       11.91       15.15 o   0.3840E-02
  13  -2   2      369.64      329.74       42.67 o   0.2730E-03
  14  -2   2       27.13       50.90       19.73 o   0.1208E-02
 -13  -1   2      295.26      286.66       57.03 o   0.3180E-03
 -12  -1   2       69.00       86.71       18.17 o   0.7979E-03
 -11  -1   2       48.26       85.96       15.32 o   0.8172E-03
 -10  -1   2      223.28      227.91       26.37 o   0.3830E-03
  -9  -1   2       35.22       18.35       12.17 o   0.2723E-02
  -8  -1   2     2670.75     2829.06       83.11 o   0.5431E-04
  -7  -1   2     2804.37     2945.83       65.53 o   0.5612E-04
  -6  -1   2      975.10     1072.30       20.41 o   0.1147E-03
  -5  -1   2     1542.89     1284.03       24.54 o   0.8390E-04
  -4  -1   2     1288.43     1269.43       20.29 o   0.1041E-03
  -3  -1   2      159.82      166.09        6.12 o   0.5067E-03
  -2  -1   2    32109.65    31239.86      382.61 o   0.9564E-05
  -1  -1   2       40.84        8.26        6.76 o   0.3840E-02
   0  -1   2    11459.87    11343.54      162.67 o   0.2339E-04
   1  -1   2      676.09      682.96       14.83 o   0.1669E-03
   2  -1   2       90.36       72.04        5.25 o   0.9573E-03
   3  -1   2     2347.51     2334.78       42.91 o   0.6781E-04
   4  -1   2      134.19      135.66        7.83 o   0.5493E-03
   5  -1   2     6667.33     6613.55       84.10 o   0.3334E-04
   6  -1   2      227.11      273.54       15.73 o   0.3059E-03
   7  -1   2     1961.67     1966.06       53.76 o   0.7693E-04
   8  -1   2       19.28       18.44        6.39 o   0.2665E-02
   9  -1   2       75.58       59.94       11.80 o   0.1029E-02
  10  -1   2      227.60      222.69       28.83 o   0.3940E-03
  11  -1   2      207.28      162.32       29.40 o   0.4686E-03
  12  -1   2      478.66      432.65       47.40 o   0.2217E-03
  13  -1   2      172.32      164.24       39.98 o   0.4916E-03
  14  -1   2       66.48       42.86       26.44 o   0.1378E-02
 -14   0   2      346.63      263.60       65.00 o   0.3058E-03
 -13   0   2      229.62      297.62       49.70 o   0.2831E-03
 -12   0   2       -1.11        0.51       12.73 o   0.6633E-02
 -11   0   2       74.48       82.93       26.51 o   0.8352E-03
 -10   0   2      180.41      304.28       37.19 o   0.2659E-03
  -9   0   2      917.11      979.41       45.63 o   0.1196E-03
  -8   0   2     3792.40     3753.68       80.61 o   0.4907E-04
  -7   0   2     1251.32     1239.78       26.38 o   0.1058E-03
  -6   0   2     5983.04     5954.38       63.70 o   0.3590E-04
  -5   0   2     1847.95     1720.08       23.48 o   0.7564E-04
  -4   0   2      558.73      442.36       10.07 o   0.1981E-03
  -3   0   2     1571.15     1427.93       23.74 o   0.8658E-04
  -2   0   2       36.95       13.96        8.31 o   0.3222E-02
  -1   0   2    10286.30    11177.54      178.72 o   0.1681E-04
   0   0   2     1084.63     1020.45       20.60 o   0.1162E-03
   1   0   2    10500.57    11108.10      121.88 o   0.1901E-04
   2   0   2     2330.30     2409.32       35.67 o   0.6469E-04
   3   0   2      864.98      926.34       19.32 o   0.1205E-03
   4   0   2      945.93     1067.10       20.59 o   0.1109E-03
   5   0   2     1220.27     1093.27       32.00 o   0.1051E-03
   6   0   2     2109.56     2160.20       54.81 o   0.6827E-04
   7   0   2     1583.60     1470.42       49.15 o   0.8611E-04
   8   0   2       14.20        2.79        7.89 o   0.5951E-02
   9   0   2      621.07      539.87       32.62 o   0.1802E-03
  10   0   2      255.47      242.59       32.66 o   0.3564E-03
  11   0   2      119.18      164.15       22.83 o   0.4722E-03
  12   0   2      206.55      294.47       34.02 o   0.2826E-03
  13   0   2      -47.76        3.47       24.72 o   0.4732E-02
 -14   1   2      456.86      420.66       70.91 o   0.2297E-03
 -13   1   2       22.60        1.13       27.87 o   0.5917E-02
 -12   1   2      144.42      114.13       32.25 o   0.6355E-03
 -11   1   2     -105.22        5.31       32.21 <   0.0000E+00
 -10   1   2       62.82       86.82       22.71 o   0.7813E-03
  -9   1   2      744.49      714.30       30.03 o   0.1554E-03
  -8   1   2       23.77       24.44        5.14 o   0.2046E-02
  -7   1   2     4276.64     4517.20       60.88 o   0.3998E-04
  -6   1   2     3839.34     3691.99       46.26 o   0.4583E-04
  -5   1   2       15.79        2.02        3.11 o   0.6022E-02
  -4   1   2     1190.14     1274.38       17.83 o   0.9930E-04
  -3   1   2      258.30      218.53        7.69 o   0.3675E-03
  -2   1   2     8937.47     8581.30      131.55 o   0.2375E-04
  -1   1   2      797.31      834.18       26.06 o   0.1359E-03
   0   1   2    10226.90     9559.53      117.50 o   0.1959E-04
   1   1   2    20330.33    20404.27      248.94 o   0.1689E-04
   2   1   2     1355.91     1409.10       27.89 o   0.9410E-04
   3   1   2     3102.83     3179.42       48.96 o   0.5195E-04
   4   1   2       43.68       27.97        5.95 o   0.2122E-02
   5   1   2      908.82      842.08       32.72 o   0.1331E-03
   6   1   2      580.63      610.74       27.67 o   0.1745E-03
   7   1   2       12.89       15.12        7.78 o   0.3260E-02
   8   1   2     2422.01     2355.84       69.07 o   0.6569E-04
   9   1   2     1045.64     1009.09       62.80 o   0.1200E-03
  10   1   2       82.67       91.43       19.15 o   0.7742E-03
  11   1   2      219.62      203.80       32.39 o   0.4121E-03
  12   1   2       48.33       26.67       24.86 o   0.1983E-02
 -15   2   2       40.32       65.12       25.42 o   0.9996E-03
 -14   2   2       61.54       62.39       27.86 o   0.1050E-02
 -13   2   2      104.33      200.87       32.82 o   0.3705E-03
 -12   2   2      328.50      376.85       51.38 o   0.2454E-03
 -11   2   2       86.89      150.84       28.26 o   0.4882E-03
 -10   2   2      542.75      534.77       38.54 o   0.1974E-03
  -9   2   2        0.88        2.97        2.28 o   0.6770E-02
  -8   2   2     1268.76     1230.49       24.27 o   0.1047E-03
  -7   2   2     3478.99     3567.87       44.11 o   0.5028E-04
  -6   2   2        5.67        3.95        3.14 o   0.5873E-02
  -5   2   2     6142.67     6055.39       60.84 o   0.3423E-04
  -4   2   2      195.65      244.32        7.30 o   0.3499E-03
  -3   2   2       52.12       64.39        3.51 o   0.9686E-03
  -2   2   2     1405.05     1364.04       23.87 o   0.9743E-04
  -1   2   2     1238.11     1157.36       23.03 o   0.1047E-03
   0   2   2    15263.78    14738.87      191.22 o   0.1655E-04
   1   2   2     5089.62     4962.33       75.41 o   0.3846E-04
   2   2   2     9074.21     8923.09      141.51 o   0.2602E-04
   3   2   2     3313.06     3188.36       65.57 o   0.5192E-04
   4   2   2      155.02      181.14       12.41 o   0.4641E-03
   5   2   2       67.53       68.79        9.86 o   0.9564E-03
   6   2   2      218.47      193.65       18.05 o   0.4260E-03
   7   2   2     1166.63     1188.76       44.72 o   0.1095E-03
   8   2   2     2069.69     1982.91       65.39 o   0.7221E-04
   9   2   2      179.22      172.82       29.32 o   0.4716E-03
  10   2   2      353.07      315.10       39.03 o   0.2816E-03
  11   2   2       14.86       12.29       15.65 o   0.3555E-02
 -15   3   2        4.51       28.39       17.48 o   0.1806E-02
 -14   3   2       31.47        7.31       15.84 o   0.4248E-02
 -13   3   2      242.93      335.52       46.87 o   0.2574E-03
 -12   3   2       10.63       13.85       15.53 o   0.3513E-02
 -11   3   2      938.11      993.92       42.83 o   0.1222E-03
 -10   3   2       36.96       36.78        7.86 o   0.1589E-02
  -9   3   2       96.17       87.15        7.69 o   0.8293E-03
  -8   3   2      904.21      891.32       19.81 o   0.1345E-03
  -7   3   2      572.58      541.90       13.59 o   0.1900E-03
  -6   3   2     4590.09     4244.23       53.43 o   0.3743E-04
  -5   3   2     1329.86     1372.48       21.04 o   0.9822E-04
  -4   3   2     2671.77     2679.54       32.23 o   0.6171E-04
  -3   3   2     3031.91     2884.77       39.46 o   0.5402E-04
  -2   3   2      993.72      893.78       20.15 o   0.1237E-03
  -1   3   2     2412.35     2265.25       38.78 o   0.6271E-04
   0   3   2     5614.83     5318.76       75.12 o   0.3371E-04
   1   3   2     3370.73     3195.32       57.97 o   0.5011E-04
   2   3   2     4508.09     4595.34       69.00 o   0.4039E-04
   3   3   2      251.80      287.41       14.52 o   0.2961E-03
   4   3   2      493.24      483.13       20.98 o   0.2134E-03
   5   3   2      255.43      310.57       15.68 o   0.2890E-03
   6   3   2      238.88      253.68       20.27 o   0.3526E-03
   7   3   2     1410.86     1374.09       51.87 o   0.9678E-04
   8   3   2       65.93       38.61       13.33 o   0.1457E-02
   9   3   2      633.70      704.14       51.57 o   0.1507E-03
  10   3   2      160.52      141.93       29.08 o   0.5382E-03
  11   3   2      -36.79        4.43       24.43 o   0.4901E-02
 -15   4   2       -0.06        0.17       34.49 o   0.4303E-02
 -14   4   2      117.93       97.90       36.23 o   0.7200E-03
 -13   4   2      -57.11        6.64       23.60 o   0.3729E-02
 -12   4   2     1183.15     1104.15       50.82 o   0.1083E-03
 -11   4   2      484.57      432.28       29.99 o   0.2193E-03
 -10   4   2      322.84      285.22       18.69 o   0.3092E-03
  -9   4   2      972.72      962.74       23.49 o   0.1276E-03
  -8   4   2      490.11      512.54       14.23 o   0.2079E-03
  -7   4   2      319.07      290.18       10.85 o   0.3042E-03
  -6   4   2     1241.70     1233.26       27.10 o   0.1063E-03
  -5   4   2     2563.22     2473.60       34.70 o   0.6209E-04
  -4   4   2     3226.26     3339.31       36.45 o   0.5161E-04
  -3   4   2       35.72       10.53        3.88 o   0.2885E-02
  -2   4   2      101.99      206.40        6.02 o   0.3511E-03
  -1   4   2     2212.77     2309.98       35.55 o   0.6798E-04
   0   4   2      101.89      126.15        7.93 o   0.6013E-03
   1   4   2     3552.45     3502.79       73.42 o   0.5003E-04
   2   4   2      315.71      269.09       14.48 o   0.3114E-03
   3   4   2     1734.07     1771.83       59.65 o   0.8192E-04
   4   4   2     1753.77     1736.42       62.49 o   0.8369E-04
   5   4   2      391.11      375.25       25.16 o   0.2540E-03
   6   4   2     1191.88     1186.64       47.34 o   0.1101E-03
   7   4   2       -3.25        0.77       10.00 o   0.6751E-02
   8   4   2      422.44      311.44       42.06 o   0.2572E-03
   9   4   2      242.01      333.53       34.30 o   0.2545E-03
  10   4   2       17.34        1.47       15.29 o   0.6428E-02
 -15   5   2       17.50       11.91       18.31 o   0.3770E-02
 -14   5   2       47.38        9.83       23.65 o   0.3470E-02
 -13   5   2       18.21        0.42       16.82 o   0.5347E-02
 -12   5   2      217.72      211.31       21.52 o   0.4036E-03
 -11   5   2      159.79      201.33       17.28 o   0.3971E-03
 -10   5   2     2217.77     2134.37       52.49 o   0.6803E-04
  -9   5   2      663.17      587.02       21.83 o   0.1708E-03
  -8   5   2      116.72      101.76       10.28 o   0.6998E-03
  -7   5   2      354.78      341.42       16.18 o   0.2757E-03
  -6   5   2       37.24       24.19        4.67 o   0.1862E-02
  -5   5   2      741.00      638.44       17.11 o   0.1561E-03
  -4   5   2       36.64       54.72        5.19 o   0.1152E-02
  -3   5   2     8905.40     8613.94      100.91 o   0.2565E-04
  -2   5   2     7769.02     8104.97       91.89 o   0.2605E-04
  -1   5   2      466.80      426.97       15.57 o   0.2241E-03
   0   5   2      863.99      967.82       31.86 o   0.1199E-03
   1   5   2      166.66      179.25       12.92 o   0.4861E-03
   2   5   2      249.69      207.74       16.08 o   0.3826E-03
   3   5   2     1498.98     1730.89       58.53 o   0.7207E-04
   4   5   2      340.86      337.79       28.21 o   0.2830E-03
   5   5   2     2270.10     2420.13       68.80 o   0.6054E-04
   6   5   2      155.93       47.90       18.79 o   0.9280E-03
   7   5   2       82.98       87.65       15.30 o   0.8253E-03
   8   5   2      391.51      313.62       41.62 o   0.2698E-03
   9   5   2       38.81       37.64       19.36 o   0.1600E-02
 -14   6   2       99.42       58.94       28.87 o   0.1027E-02
 -13   6   2       14.37        6.52       11.94 o   0.5198E-02
 -12   6   2       52.78       70.09       11.91 o   0.9932E-03
 -11   6   2      492.18      500.41       29.79 o   0.2127E-03
 -10   6   2      735.85      687.20       31.75 o   0.1568E-03
  -9   6   2      290.75      371.33       18.29 o   0.2414E-03
  -8   6   2      592.36      433.08       25.61 o   0.1908E-03
  -7   6   2        5.23        1.18        3.72 o   0.6939E-02
  -6   6   2       20.14        7.36        4.14 o   0.3676E-02
  -5   6   2      438.85      406.55       15.33 o   0.2360E-03
  -4   6   2     2040.46     1987.63       33.54 o   0.7482E-04
  -3   6   2     5487.13     5553.78       70.80 o   0.3887E-04
  -2   6   2        2.01        2.19        4.76 o   0.6921E-02
  -1   6   2     1064.21     1033.74       29.43 o   0.1192E-03
   0   6   2      946.52      945.05       31.37 o   0.1296E-03
   1   6   2       -4.68        1.57        6.93 o   0.6943E-02
   2   6   2     2229.01     2360.53       76.58 o   0.6376E-04
   3   6   2       -7.87       20.86       12.87 o   0.2677E-02
   4   6   2     3334.26     3487.77      104.09 o   0.4805E-04
   5   6   2      337.91      345.91       27.04 o   0.2736E-03
   6   6   2       53.34       58.61       12.86 o   0.1114E-02
   7   6   2      201.04      242.35       30.83 o   0.3436E-03
   8   6   2      111.80      127.61       25.73 o   0.5911E-03
 -14   7   2       31.21       89.28       19.93 o   0.7306E-03
 -13   7   2      104.20      126.36       31.00 o   0.5935E-03
 -12   7   2       26.24       28.40       15.43 o   0.1849E-02
 -11   7   2      504.31      518.94       37.73 o   0.2073E-03
 -10   7   2      256.62      264.40       27.13 o   0.3444E-03
  -9   7   2     1361.12     1267.90       54.09 o   0.9708E-04
  -8   7   2       -2.48        0.24       10.39 o   0.5242E-02
  -7   7   2      483.95      466.04       22.10 o   0.2169E-03
  -6   7   2      482.96      413.39       16.17 o   0.2218E-03
  -5   7   2       88.41       99.52        8.97 o   0.7697E-03
  -4   7   2     2553.94     2474.97       45.71 o   0.6294E-04
  -3   7   2       48.10       28.74        6.96 o   0.1747E-02
  -2   7   2     2262.85     1978.52       52.06 o   0.6326E-04
  -1   7   2     1160.21     1300.92       33.09 o   0.9135E-04
   0   7   2      150.37      168.61       12.19 o   0.4710E-03
   1   7   2      627.85      639.36       29.46 o   0.1763E-03
   2   7   2      182.13      180.84       22.86 o   0.4633E-03
   3   7   2      678.20      651.03       43.54 o   0.1671E-03
   4   7   2      394.08      467.71       34.00 o   0.2032E-03
   5   7   2       28.01       17.83       12.09 o   0.2768E-02
   6   7   2      562.60      651.97       36.91 o   0.1551E-03
   7   7   2      259.89      217.34       36.07 o   0.3707E-03
 -13   8   2      163.87      206.30       39.96 o   0.3953E-03
 -12   8   2      168.69      114.56       25.03 o   0.6008E-03
 -11   8   2       11.38       12.65       11.11 o   0.3277E-02
 -10   8   2       96.92      133.59       25.25 o   0.5413E-03
  -9   8   2      367.61      331.10       27.16 o   0.2745E-03
  -8   8   2      207.96      252.89       20.97 o   0.3323E-03
  -7   8   2     1388.97     1307.95       42.61 o   0.9657E-04
  -6   8   2       -2.28        5.03        7.78 o   0.5753E-02
  -5   8   2     1304.62     1209.96       44.06 o   0.1006E-03
  -4   8   2      321.55      310.11       17.86 o   0.3001E-03
  -3   8   2      245.25      270.92       16.66 o   0.3385E-03
  -2   8   2     1563.51     1576.98       44.49 o   0.9073E-04
  -1   8   2       62.41       37.83       10.31 o   0.1452E-02
   0   8   2     1608.07     1463.97       46.48 o   0.8474E-04
   1   8   2      183.87      181.06       15.58 o   0.4591E-03
   2   8   2      311.27      292.16       25.84 o   0.3091E-03
   3   8   2      186.62      175.99       24.14 o   0.4682E-03
   4   8   2       11.61       11.57       12.40 o   0.3797E-02
   5   8   2      436.57      454.12       34.05 o   0.2265E-03
   6   8   2      431.15      355.60       45.89 o   0.2459E-03
 -13   9   2      338.29      371.44       51.78 o   0.2577E-03
 -12   9   2       57.73       23.84       28.09 o   0.2042E-02
 -11   9   2        8.82       28.29       17.49 o   0.1811E-02
 -10   9   2       45.08       35.68       23.27 o   0.1662E-02
  -9   9   2        5.11       54.06       20.63 o   0.1016E-02
  -8   9   2      571.46      555.26       35.65 o   0.1902E-03
  -7   9   2       12.35       22.82        8.75 o   0.2364E-02
  -6   9   2     1123.88     1050.59       36.96 o   0.1127E-03
  -5   9   2      425.57      450.23       26.35 o   0.2161E-03
  -4   9   2       -6.53        5.20        9.90 o   0.5841E-02
  -3   9   2      552.97      546.32       26.35 o   0.1943E-03
  -2   9   2      232.26      228.61       18.26 o   0.3864E-03
  -1   9   2      908.05      940.24       31.96 o   0.1318E-03
   0   9   2      317.90      351.51       19.85 o   0.2687E-03
   1   9   2      294.51      269.06       26.14 o   0.3249E-03
   2   9   2      297.03      281.10       26.83 o   0.3202E-03
   3   9   2      137.73      143.25       19.51 o   0.5547E-03
   4   9   2      126.51      171.20       19.76 o   0.4593E-03
   5   9   2      363.18      367.23       33.23 o   0.2669E-03
 -13  10   2       16.84       18.94       24.07 o   0.2837E-02
 -12  10   2       75.21       74.93       26.54 o   0.9634E-03
 -11  10   2       82.01      100.86       27.00 o   0.7174E-03
 -10  10   2       13.84       20.55       15.91 o   0.2408E-02
  -9  10   2       21.04       51.87       17.04 o   0.1158E-02
  -8  10   2       -9.04        5.98       19.19 o   0.4869E-02
  -7  10   2      707.47      784.70       30.05 o   0.1404E-03
  -6  10   2      842.28      684.84       33.49 o   0.1400E-03
  -5  10   2      -12.53        0.03        9.39 o   0.2410E-02
  -4  10   2      387.80      327.77       27.75 o   0.2677E-03
  -3  10   2      402.83      393.10       29.01 o   0.2492E-03
  -2  10   2       95.81      125.20       15.84 o   0.5832E-03
  -1  10   2      235.41      183.29       19.31 o   0.4167E-03
   0  10   2      254.61      239.44       24.75 o   0.3625E-03
   1  10   2      537.76      546.57       32.19 o   0.1940E-03
   2  10   2      169.35      217.02       22.41 o   0.3753E-03
   3  10   2       73.96       92.86       16.20 o   0.7721E-03
   4  10   2      426.67      358.46       43.80 o   0.2481E-03
 -12  11   2      159.39      182.87       38.80 o   0.4531E-03
 -11  11   2       24.83        0.19       19.93 o   0.3822E-02
 -10  11   2       18.19       55.77       16.40 o   0.1065E-02
  -9  11   2        9.10        1.15       18.15 o   0.6800E-02
  -8  11   2       52.56      119.66       18.13 o   0.5835E-03
  -7  11   2      243.56      264.41       28.93 o   0.3413E-03
  -6  11   2       29.79        5.32        9.97 o   0.4528E-02
  -5  11   2      542.33      532.78       33.92 o   0.1977E-03
  -4  11   2      513.33      375.20       34.35 o   0.2167E-03
  -3  11   2       53.63       31.79       13.45 o   0.1731E-02
  -2  11   2      132.80      112.37       19.24 o   0.6466E-03
  -1  11   2       -7.26        0.11       15.53 o   0.4934E-02
   0  11   2      163.10      179.88       28.33 o   0.4635E-03
   1  11   2      304.50      273.43       38.51 o   0.3214E-03
 -11  12   2      154.76      178.40       40.78 o   0.4642E-03
 -10  12   2      150.19      154.73       38.08 o   0.5302E-03
  -9  12   2      -61.03        3.55       24.05 o   0.4388E-02
  -8  12   2       46.63       84.07       24.03 o   0.7791E-03
  -7  12   2       42.06       39.30       16.14 o   0.1573E-02
  -6  12   2      203.44      214.82       28.44 o   0.4029E-03
  -5  12   2      480.51      362.29       29.96 o   0.2294E-03
  -4  12   2       53.31       56.49       15.88 o   0.1266E-02
  -3  12   2      247.48      222.37       26.16 o   0.3823E-03
  -2  12   2       -8.89       13.50       15.13 o   0.3379E-02
  -1  12   2       16.95       22.26       22.33 o   0.2400E-02
  -6  13   2       52.90      170.97       24.91 o   0.4044E-03
  -5  13   2        7.90        2.40       22.22 o   0.6886E-02
  -4  13   2       68.81      157.46       23.66 o   0.4456E-03
  -3  13   2      108.18       44.92       35.31 o   0.1182E-02
   4 -15   3      137.48      116.16       24.90 o   0.6444E-03
   5 -15   3       26.71       49.20       17.96 o   0.1271E-02
   6 -15   3       66.40       58.76       28.34 o   0.1193E-02
   1 -14   3      193.92      230.44       30.34 o   0.3592E-03
   2 -14   3       99.25      102.67       19.39 o   0.7378E-03
   3 -14   3      226.52      251.54       22.46 o   0.3561E-03
   4 -14   3      225.24      192.25       25.54 o   0.4239E-03
   5 -14   3       -3.75        3.63       15.40 o   0.6338E-02
   6 -14   3       86.48       82.67       21.49 o   0.8830E-03
   7 -14   3       60.01      117.98       23.99 o   0.6003E-03
  -2 -13   3      117.09      106.66       31.88 o   0.6941E-03
  -1 -13   3      -19.00        7.62       13.01 o   0.4397E-02
   0 -13   3      156.29      110.52       21.62 o   0.6295E-03
   1 -13   3      233.57      223.08       26.92 o   0.3858E-03
   2 -13   3      453.77      417.82       29.64 o   0.2297E-03
   3 -13   3     1246.74     1141.68       48.74 o   0.1035E-03
   4 -13   3        6.96       16.66       14.15 o   0.3083E-02
   5 -13   3       96.93       70.08       17.33 o   0.9412E-03
   6 -13   3       20.69       19.84       14.12 o   0.2669E-02
   7 -13   3       51.71       31.08       14.87 o   0.1816E-02
   8 -13   3      186.87      198.70       40.17 o   0.4243E-03
   9 -13   3       18.65        0.80       17.90 o   0.6143E-02
  11 -13   3       87.07      123.60       30.28 o   0.5989E-03
  -5 -12   3      281.98      352.19       49.74 o   0.2501E-03
  -4 -12   3      -12.76       32.49       18.80 o   0.1695E-02
  -3 -12   3      333.32      353.09       29.83 o   0.2665E-03
  -2 -12   3      159.59      141.47       21.42 o   0.5444E-03
  -1 -12   3       62.01       72.31       14.16 o   0.9751E-03
   0 -12   3      181.83      159.45       21.69 o   0.5008E-03
   1 -12   3      333.43      360.40       28.53 o   0.2640E-03
   2 -12   3     1046.36     1058.68       42.29 o   0.1206E-03
   3 -12   3       99.04      137.71       14.00 o   0.5136E-03
   4 -12   3      329.64      313.68       27.45 o   0.2917E-03
   5 -12   3      796.86      783.23       41.96 o   0.1476E-03
   6 -12   3       16.54       30.82        8.57 o   0.1933E-02
   7 -12   3      109.28       77.75       14.96 o   0.8481E-03
   8 -12   3        8.87        5.30        8.59 o   0.5676E-02
   9 -12   3      370.91      322.19       53.61 o   0.2758E-03
  10 -12   3      348.07      317.16       56.55 o   0.2873E-03
  11 -12   3       -9.01        1.11       18.65 o   0.7097E-02
  12 -12   3      263.14      168.53       49.88 o   0.4149E-03
  -7 -11   3      156.40      164.47       37.90 o   0.4896E-03
  -6 -11   3      201.53      218.75       29.68 o   0.3899E-03
  -5 -11   3        5.23        8.58       11.45 o   0.4517E-02
  -4 -11   3      250.84      261.45       26.02 o   0.3453E-03
  -3 -11   3      578.46      558.07       37.26 o   0.1883E-03
  -2 -11   3      124.83      106.70       18.59 o   0.6729E-03
  -1 -11   3      789.01      811.38       41.87 o   0.1457E-03
   0 -11   3       61.68       78.11       12.88 o   0.8812E-03
   1 -11   3      639.18      688.71       31.06 o   0.1610E-03
   2 -11   3      299.63      308.78       21.39 o   0.3062E-03
   3 -11   3      255.20      328.81       16.79 o   0.2673E-03
   4 -11   3     2083.07     1831.07       54.64 o   0.6628E-04
   5 -11   3       -4.80       19.10        7.78 o   0.2538E-02
   6 -11   3      235.47      209.05       19.81 o   0.3992E-03
   7 -11   3       43.38       21.02        9.26 o   0.2372E-02
   8 -11   3       53.70       84.76       13.84 o   0.8182E-03
   9 -11   3      318.65      256.14       48.11 o   0.3174E-03
  10 -11   3       11.80       15.05       15.00 o   0.3187E-02
  11 -11   3      714.84      503.30       53.73 o   0.1613E-03
  12 -11   3      131.24      157.99       26.45 o   0.5125E-03
  13 -11   3       28.50       15.89       21.31 o   0.2897E-02
  -8 -10   3      136.26      157.44       25.25 o   0.5009E-03
  -7 -10   3      516.26      414.44       37.43 o   0.2128E-03
  -6 -10   3      -14.58        2.23       11.41 o   0.6274E-02
  -5 -10   3       30.61       38.30       14.60 o   0.1616E-02
  -4 -10   3      363.65      375.92       28.66 o   0.2603E-03
  -3 -10   3       24.30       65.97       13.30 o   0.9491E-03
  -2 -10   3     1580.23     1750.15       58.47 o   0.7543E-04
  -1 -10   3      -29.10        4.92       12.46 o   0.4903E-02
   0 -10   3      679.18      680.26       28.08 o   0.1664E-03
   1 -10   3       63.11       62.88        8.50 o   0.1112E-02
   2 -10   3       -1.11        0.36        6.74 o   0.5348E-02
   3 -10   3     1298.15     1285.49       35.44 o   0.1028E-03
   4 -10   3      362.40      434.27       15.53 o   0.2242E-03
   5 -10   3     1846.54     2066.26       41.98 o   0.6546E-04
   6 -10   3     1007.80      996.27       39.43 o   0.1234E-03
   7 -10   3       57.92       95.76       10.95 o   0.6971E-03
   8 -10   3      166.99      134.54       21.57 o   0.5588E-03
   9 -10   3       17.04        1.86       11.07 o   0.6394E-02
  10 -10   3      399.81      289.90       37.32 o   0.2734E-03
  11 -10   3      313.41      406.93       34.43 o   0.2210E-03
  12 -10   3       -7.24       19.20       15.56 o   0.2353E-02
  13 -10   3      155.44      175.18       26.95 o   0.4656E-03
  14 -10   3        6.86        6.99       20.74 o   0.4859E-02
  -9  -9   3       78.51       37.21       29.68 o   0.1443E-02
  -8  -9   3      648.89      609.44       40.78 o   0.1728E-03
  -7  -9   3      114.43       97.80       18.15 o   0.7255E-03
  -6  -9   3       64.37       84.41       13.72 o   0.8507E-03
  -5  -9   3      489.19      390.22       31.87 o   0.2236E-03
  -4  -9   3       -1.61        0.47       10.42 o   0.6418E-02
  -3  -9   3     1256.68     1245.85       49.53 o   0.1054E-03
  -2  -9   3       39.91       27.03       10.41 o   0.2009E-02
  -1  -9   3     2305.79     2377.84       66.91 o   0.6586E-04
   0  -9   3     2262.68     2110.24       51.84 o   0.6613E-04
   1  -9   3       18.17        3.63        6.08 o   0.5346E-02
   2  -9   3     1793.76     1903.86       40.25 o   0.7493E-04
   3  -9   3      175.23      217.44        9.75 o   0.3942E-03
   4  -9   3      660.16      734.43       19.50 o   0.1479E-03
   5  -9   3      275.88      217.14       11.03 o   0.3610E-03
   6  -9   3      166.57      112.78       15.59 o   0.5983E-03
   7  -9   3      904.55      948.80       33.50 o   0.1254E-03
   8  -9   3      380.98      436.34       29.99 o   0.2236E-03
   9  -9   3      256.32      228.29       24.82 o   0.3687E-03
  10  -9   3      519.67      552.13       58.58 o   0.1895E-03
  11  -9   3      -21.71       10.12       22.42 o   0.3837E-02
  12  -9   3      209.20      223.80       29.26 o   0.3859E-03
  13  -9   3       71.26       87.45       20.69 o   0.8070E-03
  14  -9   3       63.98       55.39       20.20 o   0.1145E-02
 -10  -8   3       70.16       53.52       25.51 o   0.1171E-02
  -9  -8   3      420.44      392.95       38.65 o   0.2439E-03
  -8  -8   3      332.15      277.55       27.99 o   0.3041E-03
  -7  -8   3       29.03       37.89       12.03 o   0.1575E-02
  -6  -8   3     1262.96     1299.25       50.95 o   0.1015E-03
  -5  -8   3       77.76       88.84       13.55 o   0.8558E-03
  -4  -8   3      276.63      335.96       21.96 o   0.2708E-03
  -3  -8   3       44.80       53.63        8.09 o   0.1154E-02
  -2  -8   3     1083.32     1156.72       41.64 o   0.1071E-03
  -1  -8   3     5091.19     4953.72      106.02 o   0.3824E-04
   0  -8   3      969.61      985.49       29.60 o   0.1279E-03
   1  -8   3     3930.13     3995.59       63.39 o   0.4613E-04
   2  -8   3     2276.56     2115.02       36.40 o   0.6586E-04
   3  -8   3       51.02       47.10        6.00 o   0.1268E-02
   4  -8   3      615.30      592.40       19.75 o   0.1796E-03
   5  -8   3       40.30       35.51        5.46 o   0.1645E-02
   6  -8   3     4699.04     4508.95       92.60 o   0.3944E-04
   7  -8   3     1528.01     1535.72       48.74 o   0.9205E-04
   8  -8   3      616.84      452.27       27.26 o   0.1844E-03
   9  -8   3      168.29      166.81       14.90 o   0.4890E-03
  10  -8   3       13.03       13.60        8.21 o   0.3106E-02
  11  -8   3      -23.60        1.34       21.49 o   0.6139E-02
  12  -8   3      119.05      115.54       32.93 o   0.6613E-03
  13  -8   3       90.38       42.56       22.28 o   0.1270E-02
  14  -8   3      130.27      213.28       25.77 o   0.3656E-03
 -10  -7   3      242.62      178.52       34.19 o   0.4203E-03
  -9  -7   3      192.47      197.34       36.05 o   0.4290E-03
  -8  -7   3      -11.48        0.05       13.25 o   0.2964E-02
  -7  -7   3     1661.06     1805.26       72.51 o   0.7393E-04
  -6  -7   3      246.22      226.02       21.43 o   0.3733E-03
  -5  -7   3     1558.27     1640.25       42.73 o   0.8458E-04
  -4  -7   3       70.37       75.21        9.64 o   0.9823E-03
  -3  -7   3      233.98      229.60       14.38 o   0.3664E-03
  -2  -7   3     1346.29     1348.37       43.63 o   0.1004E-03
  -1  -7   3     1853.47     1917.27       51.60 o   0.7613E-04
   0  -7   3     3897.83     4425.30       55.04 o   0.3278E-04
   1  -7   3     7260.89     7167.26       81.40 o   0.3101E-04
   2  -7   3       99.42       97.77        7.10 o   0.7249E-03
   3  -7   3      200.73      177.99       10.91 o   0.4479E-03
   4  -7   3      195.51      188.93       10.88 o   0.4427E-03
   5  -7   3       42.49       26.46        6.91 o   0.1987E-02
   6  -7   3     2303.16     2400.54       55.39 o   0.6445E-04
   7  -7   3      202.29      181.04       15.57 o   0.4486E-03
   8  -7   3     3009.23     2919.69       69.31 o   0.5569E-04
   9  -7   3      330.59      331.32       26.29 o   0.2892E-03
  10  -7   3       41.15       30.19        9.15 o   0.1862E-02
  11  -7   3       59.74       60.96       17.60 o   0.1120E-02
  12  -7   3       32.68       11.74       15.86 o   0.3731E-02
  13  -7   3      230.47      212.56       26.76 o   0.3970E-03
  14  -7   3       50.91       12.05       29.29 o   0.3084E-02
 -11  -6   3      176.48      180.29       35.24 o   0.4586E-03
 -10  -6   3      159.87      160.19       26.92 o   0.5050E-03
  -9  -6   3       29.36       23.20       14.34 o   0.2164E-02
  -8  -6   3      806.59      696.45       48.17 o   0.1455E-03
  -7  -6   3      931.74      939.42       49.86 o   0.1299E-03
  -6  -6   3     1075.62     1115.88       51.91 o   0.1118E-03
  -5  -6   3     1795.36     1894.85       50.76 o   0.7590E-04
  -4  -6   3       28.98       38.16        6.37 o   0.1562E-02
  -3  -6   3      970.34      992.75       28.09 o   0.1229E-03
  -2  -6   3      981.06      925.20       24.12 o   0.1258E-03
  -1  -6   3     1528.95     1747.04       32.55 o   0.7410E-04
   0  -6   3     7300.23     7140.54       88.15 o   0.2961E-04
   1  -6   3      227.10      203.92        8.02 o   0.3988E-03
   2  -6   3     2236.30     2274.69       34.59 o   0.6685E-04
   3  -6   3     1706.77     1492.56       30.78 o   0.7909E-04
   4  -6   3      999.06      934.94       24.23 o   0.1242E-03
   5  -6   3     1830.41     1700.84       35.15 o   0.7694E-04
   6  -6   3      240.47      274.42       19.58 o   0.3107E-03
   7  -6   3     2333.58     2307.10       51.53 o   0.6720E-04
   8  -6   3     1153.70     1256.10       34.99 o   0.9987E-04
   9  -6   3        6.73       13.40        8.40 o   0.3673E-02
  10  -6   3      318.63      289.62       24.85 o   0.3058E-03
  11  -6   3        3.46       12.44        6.95 o   0.3482E-02
  12  -6   3       72.64       53.81       19.39 o   0.1146E-02
  13  -6   3       30.07       35.94       18.36 o   0.1725E-02
  14  -6   3       18.20       65.57       21.22 o   0.9380E-03
 -11  -5   3      678.06      671.55       52.38 o   0.1666E-03
 -10  -5   3       98.81      111.95       21.93 o   0.6545E-03
  -9  -5   3      548.98      449.58       39.19 o   0.2016E-03
  -8  -5   3      203.18      213.55       23.48 o   0.4208E-03
  -7  -5   3      109.23      120.06       16.70 o   0.6408E-03
  -6  -5   3      621.14      575.02       36.29 o   0.1787E-03
  -5  -5   3       37.74       39.60        7.66 o   0.1421E-02
  -4  -5   3     5284.92     5269.93       84.10 o   0.3961E-04
  -3  -5   3     4343.98     4221.91       62.76 o   0.4241E-04
  -2  -5   3     1409.12     1326.09       24.21 o   0.9508E-04
  -1  -5   3     2111.46     2047.14       36.72 o   0.7144E-04
   0  -5   3      488.12      528.31       13.87 o   0.1926E-03
   1  -5   3     1274.62     1314.59       22.10 o   0.1025E-03
   2  -5   3     5488.95     5713.06       64.91 o   0.3438E-04
   3  -5   3      993.71     1195.71       20.30 o   0.9480E-04
   4  -5   3     3382.55     3452.75       56.94 o   0.4991E-04
   5  -5   3       11.43       14.60        3.72 o   0.3306E-02
   6  -5   3     1017.75      976.78       29.68 o   0.1223E-03
   7  -5   3     1156.65     1216.12       24.03 o   0.1049E-03
   8  -5   3      159.31      142.59        9.24 o   0.5368E-03
   9  -5   3     2784.78     2561.82       62.00 o   0.5528E-04
  10  -5   3       77.44      155.05       14.15 o   0.4874E-03
  11  -5   3      232.62      282.03       23.59 o   0.3072E-03
  12  -5   3       11.07       20.29        8.49 o   0.2421E-02
  13  -5   3       26.83       11.32       28.03 o   0.3663E-02
 -12  -4   3      337.29      354.45       63.11 o   0.2701E-03
 -11  -4   3      335.19      322.39       36.34 o   0.2895E-03
 -10  -4   3      548.08      645.25       44.02 o   0.1574E-03
  -9  -4   3      799.80      804.63       49.88 o   0.1470E-03
  -8  -4   3       23.42       18.16        9.48 o   0.2882E-02
  -7  -4   3       95.41       70.56       14.64 o   0.9451E-03
  -6  -4   3      193.18      254.63       14.98 o   0.3359E-03
  -5  -4   3     2043.89     2289.72       50.16 o   0.5972E-04
  -4  -4   3     9366.46     9211.95      151.38 o   0.2596E-04
  -3  -4   3     1012.59      996.04       21.02 o   0.1238E-03
  -2  -4   3     6030.22     6168.88       76.87 o   0.3349E-04
  -1  -4   3     1102.87      922.28       20.64 o   0.1117E-03
   0  -4   3      721.11      757.28       13.47 o   0.1460E-03
   1  -4   3     4275.29     4320.68       44.14 o   0.4435E-04
   2  -4   3       45.86       65.74        3.62 o   0.1029E-02
   3  -4   3    18561.84    18458.21      184.69 o   0.1750E-04
   4  -4   3       54.63       74.75        4.67 o   0.8836E-03
   5  -4   3     3094.94     3131.67       44.41 o   0.5461E-04
   6  -4   3      506.60      506.18       16.92 o   0.2075E-03
   7  -4   3      537.71      613.75       16.31 o   0.1696E-03
   8  -4   3      456.08      466.52       16.11 o   0.2243E-03
   9  -4   3      274.00      331.52       23.07 o   0.2615E-03
  10  -4   3      880.35      842.24       44.17 o   0.1366E-03
  11  -4   3      317.99      293.43       23.21 o   0.3042E-03
  12  -4   3        0.08       11.67       22.37 o   0.3357E-02
  13  -4   3      129.98       72.79       39.04 o   0.8264E-03
 -13  -3   3       98.91      153.35       34.73 o   0.4751E-03
 -12  -3   3      263.34      297.79       32.36 o   0.3035E-03
 -11  -3   3      392.40      358.58       37.91 o   0.2595E-03
 -10  -3   3     1577.94     1494.27       73.39 o   0.8759E-04
  -9  -3   3        9.07        1.74       11.80 o   0.6803E-02
  -8  -3   3      122.87      163.20       15.92 o   0.4902E-03
  -7  -3   3       17.96       19.45        7.53 o   0.2696E-02
  -6  -3   3      456.08      483.27       21.23 o   0.2063E-03
  -5  -3   3     6871.64     6780.77      101.51 o   0.3270E-04
  -4  -3   3       39.90       31.74        5.40 o   0.1913E-02
  -3  -3   3    12268.44    12451.13      112.04 o   0.2242E-04
  -2  -3   3     6589.19     6396.88       81.00 o   0.3168E-04
  -1  -3   3     2699.00     2502.48       35.17 o   0.5657E-04
   0  -3   3      550.12      446.27       11.23 o   0.2012E-03
   1  -3   3      800.80      755.39       16.92 o   0.1467E-03
   2  -3   3     4403.35     4474.57       50.38 o   0.4396E-04
   3  -3   3    11242.16    10821.69      118.26 o   0.2085E-04
   4  -3   3      697.57      897.35       17.35 o   0.1148E-03
   5  -3   3     6762.31     6873.67       75.64 o   0.3170E-04
   6  -3   3      647.40      661.21       18.73 o   0.1644E-03
   7  -3   3      207.54      180.90       14.16 o   0.4384E-03
   8  -3   3       27.80       22.77        5.65 o   0.2304E-02
   9  -3   3      476.60      481.18       24.09 o   0.2152E-03
  10  -3   3      629.75      656.30       33.39 o   0.1707E-03
  11  -3   3       -0.36        0.49       11.57 o   0.5117E-02
  12  -3   3      398.41      284.10       40.31 o   0.2742E-03
  13  -3   3      171.08       99.93       28.62 o   0.6368E-03
 -13  -2   3      115.24      130.70       42.70 o   0.5768E-03
 -12  -2   3       17.02        7.35       13.24 o   0.4549E-02
 -11  -2   3      759.59      700.76       50.68 o   0.1530E-03
 -10  -2   3      330.66      346.23       31.69 o   0.2719E-03
  -9  -2   3     1057.29     1047.00       53.75 o   0.1198E-03
  -8  -2   3     1976.55     1946.12       48.79 o   0.7621E-04
  -7  -2   3      763.76      611.26       28.12 o   0.1521E-03
  -6  -2   3     2818.57     2970.45       58.82 o   0.5462E-04
  -5  -2   3      158.03      119.68        7.53 o   0.5855E-03
  -4  -2   3     1714.69     1811.10       27.62 o   0.7719E-04
  -3  -2   3     9706.05     9555.19      111.50 o   0.2533E-04
  -2  -2   3       60.02        7.91        4.23 o   0.3443E-02
  -1  -2   3     8525.78     8278.98      222.26 o   0.2628E-04
   0  -2   3      801.37      695.20       24.32 o   0.1465E-03
   1  -2   3      244.08      296.60        7.53 o   0.2946E-03
   2  -2   3       21.03       42.91        2.98 o   0.1489E-02
   3  -2   3     1195.61     1100.58       27.72 o   0.1078E-03
   4  -2   3     6433.14     6526.92       78.86 o   0.3346E-04
   5  -2   3     3269.96     3144.23       55.82 o   0.5123E-04
   6  -2   3     1778.54     1577.26       54.41 o   0.7696E-04
   7  -2   3     1530.99     1623.30       30.70 o   0.8405E-04
   8  -2   3       15.55       12.06        5.78 o   0.3412E-02
   9  -2   3       43.16       61.09       10.43 o   0.1071E-02
  10  -2   3       81.84       72.40       19.84 o   0.9340E-03
  11  -2   3      577.08      507.24       48.24 o   0.1910E-03
  12  -2   3      483.48      487.51       46.82 o   0.2112E-03
  13  -2   3       20.00       38.80       20.06 o   0.1474E-02
  14  -2   3       68.38       69.73       24.90 o   0.9986E-03
 -14  -1   3      407.10      312.21       72.26 o   0.2644E-03
 -13  -1   3       27.89       17.67       16.07 o   0.2671E-02
 -12  -1   3      184.15      188.87       25.72 o   0.4579E-03
 -11  -1   3       90.44      112.42       18.16 o   0.6541E-03
 -10  -1   3       24.20       14.68       17.27 o   0.3264E-02
  -9  -1   3     1351.40     1392.16       44.82 o   0.9819E-04
  -8  -1   3       39.85       23.82        8.63 o   0.2113E-02
  -7  -1   3     2403.65     2329.36       42.95 o   0.6592E-04
  -6  -1   3        5.72        8.36        2.84 o   0.4178E-02
  -5  -1   3     1431.39     1323.51       21.58 o   0.9386E-04
  -4  -1   3     2347.18     2574.89       36.02 o   0.5535E-04
  -3  -1   3     2052.90     2018.77       40.34 o   0.7363E-04
  -2  -1   3    15779.08    15643.57      393.84 o   0.1913E-04
  -1  -1   3     6871.64     6512.67      127.02 o   0.2836E-04
   0  -1   3     6092.50     6087.53       67.39 o   0.3571E-04
   1  -1   3     1743.82     1529.81       27.22 o   0.7831E-04
   2  -1   3       94.54       83.82        6.15 o   0.8221E-03
   3  -1   3     2560.11     2641.37       45.03 o   0.6277E-04
   4  -1   3     8298.88     8443.81      108.01 o   0.2796E-04
   5  -1   3     4659.07     4983.18       81.88 o   0.3640E-04
   6  -1   3     3120.82     3103.92       70.48 o   0.5624E-04
   7  -1   3      630.26      651.79       22.90 o   0.1661E-03
   8  -1   3      111.50      100.38       10.54 o   0.7132E-03
   9  -1   3      118.07      103.03       21.71 o   0.7153E-03
  10  -1   3      108.10      103.96       21.34 o   0.7108E-03
  11  -1   3     1137.64      985.01       69.65 o   0.1098E-03
  12  -1   3       22.76        3.50       16.33 o   0.5667E-02
  13  -1   3      178.61      215.44       38.28 o   0.3833E-03
 -14   0   3        3.71       12.50       20.15 o   0.3178E-02
 -13   0   3      242.95      219.39       29.34 o   0.3837E-03
 -12   0   3      146.62      200.71       34.57 o   0.4021E-03
 -11   0   3       51.08       42.83       23.65 o   0.1492E-02
 -10   0   3      364.56      428.73       49.08 o   0.2208E-03
  -9   0   3       -3.35        0.09        5.82 o   0.3701E-02
  -8   0   3     5828.23     5706.03       93.53 o   0.3466E-04
  -7   0   3     1202.79     1287.53       24.79 o   0.9830E-04
  -6   0   3      646.15      710.76       13.63 o   0.1580E-03
  -5   0   3      420.53      437.23        9.68 o   0.2224E-03
  -4   0   3     3627.70     3461.89       48.22 o   0.4639E-04
  -3   0   3       89.09       74.69        9.00 o   0.9388E-03
  -2   0   3       26.95       10.69        5.01 o   0.3747E-02
  -1   0   3    14961.72    15387.67      212.35 o   0.1740E-04
   0   0   3     7774.63     8062.44      104.48 o   0.2693E-04
   1   0   3       57.39       44.15        5.47 o   0.1312E-02
   2   0   3     1857.91     1897.62       29.80 o   0.7849E-04
   3   0   3     3693.53     3880.38       57.18 o   0.4483E-04
   4   0   3       44.17       49.51        8.18 o   0.1258E-02
   5   0   3     3506.05     3393.46       74.84 o   0.4926E-04
   6   0   3      130.31      168.73       13.22 o   0.4651E-03
   7   0   3     1657.83     1688.30       51.35 o   0.8482E-04
   8   0   3      719.68      677.23       34.58 o   0.1595E-03
   9   0   3       67.11      122.25       18.04 o   0.5758E-03
  10   0   3      446.36      510.00       43.28 o   0.1939E-03
  11   0   3       38.92       17.87       20.11 o   0.2549E-02
  12   0   3      191.13      201.66       41.40 o   0.4125E-03
 -15   1   3       46.17       33.04       33.94 o   0.1769E-02
 -14   1   3      185.75      183.00       44.30 o   0.4579E-03
 -13   1   3      348.51      373.32       56.24 o   0.2579E-03
 -12   1   3       -0.46       43.26       16.26 o   0.1298E-02
 -11   1   3       22.55       52.76       17.21 o   0.1175E-02
 -10   1   3        5.57        0.72       11.83 o   0.6500E-02
  -9   1   3      626.29      739.86       27.99 o   0.1472E-03
  -8   1   3     1828.11     1801.82       36.81 o   0.8074E-04
  -7   1   3       97.48      113.12        6.88 o   0.6741E-03
  -6   1   3     7490.77     7508.13       84.10 o   0.3169E-04
  -5   1   3     3214.14     3290.56       45.29 o   0.5170E-04
  -4   1   3      826.63      841.96       16.29 o   0.1432E-03
  -3   1   3      717.07      695.75       20.58 o   0.1583E-03
  -2   1   3     1122.05     1091.27       36.71 o   0.1148E-03
  -1   1   3     3925.87     4304.79       68.74 o   0.3645E-04
   0   1   3     1452.54     1462.44       30.94 o   0.9492E-04
   1   1   3     5207.96     5662.16       78.37 o   0.3048E-04
   2   1   3     6467.62     6140.51       97.54 o   0.3026E-04
   3   1   3       25.07       21.52        4.73 o   0.2465E-02
   4   1   3      571.78      614.96       21.74 o   0.1713E-03
   5   1   3      349.48      359.63       20.27 o   0.2690E-03
   6   1   3      390.33      335.32       23.32 o   0.2651E-03
   7   1   3     1442.73     1531.87       49.34 o   0.8765E-04
   8   1   3       73.70       66.93       18.86 o   0.1019E-02
   9   1   3     1001.29      976.45       62.91 o   0.1244E-03
  10   1   3       14.15       47.22       15.94 o   0.1233E-02
  11   1   3        8.21       22.66       18.76 o   0.2182E-02
  12   1   3      164.45      124.55       40.36 o   0.5760E-03
 -15   2   3       31.84       21.14       24.45 o   0.2344E-02
 -14   2   3      380.72      368.92       60.37 o   0.2591E-03
 -13   2   3       19.83       13.83       26.67 o   0.3213E-02
 -12   2   3      713.81      672.70       72.30 o   0.1606E-03
 -11   2   3      154.80      164.24       22.67 o   0.5025E-03
 -10   2   3      240.33      229.79       25.95 o   0.3706E-03
  -9   2   3      230.30      243.20       12.89 o   0.3622E-03
  -8   2   3       49.91       49.10        5.17 o   0.1315E-02
  -7   2   3     4670.28     4548.74       55.86 o   0.4018E-04
  -6   2   3     6669.25     6770.83       71.82 o   0.3192E-04
  -5   2   3     1388.40     1406.14       23.86 o   0.9713E-04
  -4   2   3     2064.11     2095.35       28.75 o   0.7357E-04
  -3   2   3       45.70       32.34        4.42 o   0.1675E-02
  -2   2   3      115.25       75.68        8.09 o   0.8256E-03
  -1   2   3     1728.69     1732.02       31.83 o   0.8461E-04
   0   2   3     3223.57     3295.79       50.24 o   0.5268E-04
   1   2   3    17812.89    17818.26      206.14 o   0.1850E-04
   2   2   3       52.27       36.71        6.73 o   0.1537E-02
   3   2   3     1235.92     1197.21       35.56 o   0.1066E-03
   4   2   3      297.38      288.71       15.61 o   0.3163E-03
   5   2   3       62.37       78.19        7.89 o   0.8466E-03
   6   2   3     1960.30     2013.37       58.69 o   0.7507E-04
   7   2   3       76.72       57.42       13.55 o   0.1122E-02
   8   2   3     2008.93     1918.67       89.32 o   0.7432E-04
   9   2   3      184.35      164.35       29.54 o   0.4796E-03
  10   2   3       15.37       20.99       17.24 o   0.2476E-02
  11   2   3       59.50       52.61       30.84 o   0.1238E-02
 -16   3   3        0.94       10.27        8.33 o   0.3911E-02
 -15   3   3       38.05       39.21       23.03 o   0.1625E-02
 -14   3   3       14.64       70.04       19.22 o   0.8862E-03
 -13   3   3       44.89      138.91       22.25 o   0.4795E-03
 -12   3   3      481.32      536.99       41.26 o   0.1909E-03
 -11   3   3      146.37      147.24       22.29 o   0.5377E-03
 -10   3   3      466.48      489.88       19.11 o   0.2112E-03
  -9   3   3      133.92      117.95        8.73 o   0.6317E-03
  -8   3   3      502.80      507.81       14.13 o   0.2086E-03
  -7   3   3     2432.60     2372.47       32.46 o   0.6453E-04
  -6   3   3      679.19      666.95       15.12 o   0.1665E-03
  -5   3   3     3809.21     3889.09       53.38 o   0.4657E-04
  -4   3   3      271.89      224.01        9.07 o   0.3582E-03
  -3   3   3     1412.52     1401.29       27.49 o   0.9562E-04
  -2   3   3     2535.77     2201.68       38.80 o   0.5664E-04
  -1   3   3      968.31      782.05       23.72 o   0.1246E-03
   0   3   3     8350.76     7955.40      108.59 o   0.2575E-04
   1   3   3      154.01      173.49       12.97 o   0.4810E-03
   2   3   3     2830.04     2885.19       51.05 o   0.5731E-04
   3   3   3     1137.73     1285.44       32.62 o   0.9372E-04
   4   3   3      193.24      169.89       13.70 o   0.4679E-03
   5   3   3      436.83      482.56       21.37 o   0.2092E-03
   6   3   3      141.13      102.44       16.19 o   0.6753E-03
   7   3   3     1143.65     1157.03       47.36 o   0.1132E-03
   8   3   3      645.37      619.72       50.91 o   0.1732E-03
   9   3   3       55.86       46.44       19.12 o   0.1357E-02
  10   3   3      358.88      350.68       42.48 o   0.2719E-03
 -15   4   3       78.61       70.06       28.69 o   0.9899E-03
 -14   4   3       26.21       12.17       19.69 o   0.3262E-02
 -13   4   3       59.62       52.33       16.76 o   0.1255E-02
 -12   4   3      157.91      150.58       24.31 o   0.5365E-03
 -11   4   3      549.57      595.39       25.22 o   0.1802E-03
 -10   4   3      217.91      256.45       14.98 o   0.3443E-03
  -9   4   3      290.34      321.68       12.29 o   0.2887E-03
  -8   4   3     1227.84     1262.65       23.58 o   0.1076E-03
  -7   4   3       21.17       12.47        3.78 o   0.3486E-02
  -6   4   3     1064.48     1227.27       17.72 o   0.9472E-04
  -5   4   3      480.22      395.04       12.09 o   0.2247E-03
  -4   4   3      644.81      706.82       15.65 o   0.1479E-03
  -3   4   3     1396.98     1227.35       32.11 o   0.9364E-04
  -2   4   3      362.35      379.96       13.96 o   0.2596E-03
  -1   4   3     3932.56     3495.88       68.75 o   0.3984E-04
   0   4   3      731.67      742.28       36.14 o   0.1500E-03
   1   4   3      752.86      755.40       36.72 o   0.1540E-03
   2   4   3     3522.98     3663.04       71.90 o   0.4693E-04
   3   4   3      168.52      191.05       16.11 o   0.4425E-03
   4   4   3     1988.61     1935.49       59.76 o   0.7560E-04
   5   4   3      155.11      201.79       17.06 o   0.3891E-03
   6   4   3      580.78      546.17       34.12 o   0.1887E-03
   7   4   3      263.33      369.92       31.62 o   0.2331E-03
   8   4   3       48.63       26.19       19.04 o   0.2004E-02
   9   4   3      291.12      331.61       39.15 o   0.2745E-03
 -14   5   3        6.55        4.98       14.35 o   0.5271E-02
 -13   5   3       47.36       54.38       15.34 o   0.1195E-02
 -12   5   3      233.46      207.44       27.95 o   0.3949E-03
 -11   5   3      576.57      594.90       25.96 o   0.1847E-03
 -10   5   3      676.31      640.23       26.78 o   0.1673E-03
  -9   5   3     2155.56     2166.53       48.51 o   0.7209E-04
  -8   5   3      100.45      115.77        9.89 o   0.6695E-03
  -7   5   3       43.44       54.69        6.30 o   0.1287E-02
  -6   5   3       47.19       60.02        5.23 o   0.1072E-02
  -5   5   3      554.45      705.45       15.12 o   0.1465E-03
  -4   5   3     5243.15     5267.40       82.16 o   0.3859E-04
  -3   5   3       31.40        9.61        5.55 o   0.3329E-02
  -2   5   3     5810.67     5904.51       93.76 o   0.3535E-04
  -1   5   3     1215.21     1225.02       48.86 o   0.1076E-03
   0   5   3        9.72        5.04        9.06 o   0.5563E-02
   1   5   3      344.35      278.61       26.37 o   0.2987E-03
   2   5   3      369.96      393.22       20.12 o   0.2398E-03
   3   5   3     1665.65     1590.56       65.13 o   0.8447E-04
   4   5   3      986.78     1093.20       42.70 o   0.1069E-03
   5   5   3      235.87      221.68       21.94 o   0.3843E-03
   6   5   3      304.65      277.77       26.01 o   0.3198E-03
   7   5   3      187.78      181.61       30.86 o   0.4572E-03
   8   5   3      110.97      101.69       24.90 o   0.7290E-03
 -14   6   3        5.77        3.79       16.42 o   0.6037E-02
 -13   6   3       73.84       60.18       18.41 o   0.1062E-02
 -12   6   3       22.17       43.01       16.98 o   0.1339E-02
 -11   6   3       29.27       55.50       12.65 o   0.1157E-02
 -10   6   3     1127.54     1100.42       40.85 o   0.1140E-03
  -9   6   3      665.82      649.86       30.00 o   0.1689E-03
  -8   6   3      341.56      289.90       17.94 o   0.2932E-03
  -7   6   3      795.81      877.38       22.79 o   0.1277E-03
  -6   6   3       18.63       11.24        5.02 o   0.3828E-02
  -5   6   3     1396.44     1559.93       29.81 o   0.8317E-04
  -4   6   3      814.42      771.18       25.99 o   0.1451E-03
  -3   6   3     2680.19     2854.99       54.90 o   0.5626E-04
  -2   6   3     3146.83     2998.83       74.14 o   0.5329E-04
  -1   6   3       14.39        3.73        7.52 o   0.5499E-02
   0   6   3      975.45      947.68       48.11 o   0.1269E-03
   1   6   3      997.02      949.66       33.48 o   0.1247E-03
   2   6   3      657.99      652.36       29.56 o   0.1705E-03
   3   6   3      795.52      782.56       46.23 o   0.1478E-03
   4   6   3      304.12      269.74       24.91 o   0.3179E-03
   5   6   3      468.90      467.78       31.98 o   0.2198E-03
   6   6   3      216.41      216.40       30.80 o   0.4042E-03
   7   6   3       44.29       16.12       18.61 o   0.2726E-02
 -14   7   3       24.03       24.63       22.24 o   0.2281E-02
 -13   7   3       98.83       93.46       31.95 o   0.7669E-03
 -12   7   3       -4.17        0.62       20.18 o   0.6217E-02
 -11   7   3      608.73      626.53       41.16 o   0.1740E-03
 -10   7   3      234.66      320.11       23.58 o   0.2712E-03
  -9   7   3      451.70      550.02       31.75 o   0.1763E-03
  -8   7   3      826.82      728.42       42.38 o   0.1428E-03
  -7   7   3      139.26      191.83       10.43 o   0.3987E-03
  -6   7   3       68.75       75.87        8.44 o   0.9256E-03
  -5   7   3       11.29       36.24        6.60 o   0.1423E-02
  -4   7   3      982.55     1107.23       30.24 o   0.1078E-03
  -3   7   3     1623.68     1788.05       42.68 o   0.7339E-04
  -2   7   3      316.60      295.15       22.13 o   0.3054E-03
  -1   7   3     1242.88     1304.31       46.27 o   0.1009E-03
   0   7   3     1847.06     1988.89       49.50 o   0.7211E-04
   1   7   3      -18.16        4.79        9.23 o   0.5672E-02
   2   7   3      166.98      187.10       22.62 o   0.4468E-03
   3   7   3       15.04       21.99       14.15 o   0.2424E-02
   4   7   3      474.39      412.32       32.90 o   0.2239E-03
   5   7   3      409.77      436.87       31.98 o   0.2259E-03
   6   7   3       65.39       82.58       21.04 o   0.8326E-03
 -13   8   3        9.39        1.92       24.46 o   0.7041E-02
 -12   8   3       76.01       67.67       28.69 o   0.1032E-02
 -11   8   3      180.63      177.82       24.07 o   0.4732E-03
 -10   8   3      -75.90        4.92       27.67 o   0.3364E-02
  -9   8   3      589.53      625.46       36.49 o   0.1739E-03
  -8   8   3      187.42      227.51       22.22 o   0.3732E-03
  -7   8   3      854.92      889.91       37.35 o   0.1326E-03
  -6   8   3      363.53      349.59       29.49 o   0.2736E-03
  -5   8   3       78.44      113.39       10.91 o   0.6487E-03
  -4   8   3      349.28      342.53       22.56 o   0.2804E-03
  -3   8   3      198.76      206.90       18.42 o   0.3988E-03
  -2   8   3      498.59      470.40       29.46 o   0.2127E-03
  -1   8   3     1052.17     1086.60       44.91 o   0.1140E-03
   0   8   3      106.10      134.08       13.06 o   0.5615E-03
   1   8   3      460.45      436.68       31.75 o   0.2257E-03
   2   8   3       -7.31        0.32       10.20 o   0.5911E-02
   3   8   3       90.22       72.65       18.92 o   0.9306E-03
   4   8   3      376.79      392.82       31.64 o   0.2528E-03
   5   8   3       39.47        6.05       16.39 o   0.4268E-02
 -13   9   3      121.06       96.06       37.40 o   0.7394E-03
 -12   9   3      139.05       95.08       35.48 o   0.7042E-03
 -11   9   3       32.43       52.40       18.63 o   0.1310E-02
 -10   9   3       -2.27       17.56       20.19 o   0.2578E-02
  -9   9   3       10.32       81.42       19.65 o   0.7774E-03
  -8   9   3      261.55      292.81       26.61 o   0.3188E-03
  -7   9   3      603.63      596.88       33.38 o   0.1818E-03
  -6   9   3       22.95       43.88       12.83 o   0.1442E-02
  -5   9   3      453.84      458.03       36.42 o   0.2248E-03
  -4   9   3      229.70      242.65       19.81 o   0.3730E-03
  -3   9   3       60.84       60.81       12.04 o   0.1134E-02
  -2   9   3      857.10      863.05       41.51 o   0.1399E-03
  -1   9   3        0.19       10.95        9.75 o   0.3666E-02
   0   9   3      596.31      582.06       36.79 o   0.1838E-03
   1   9   3       68.12       67.65       15.50 o   0.1009E-02
   2   9   3       -1.99       30.47       10.68 o   0.1763E-02
   3   9   3      452.60      340.77       36.67 o   0.2415E-03
   4   9   3        6.81        6.31       13.25 o   0.5202E-02
 -12  10   3      -73.74       31.02       30.55 o   0.1611E-02
 -11  10   3       14.06       30.22       15.66 o   0.1754E-02
 -10  10   3      173.99      144.34       33.86 o   0.5191E-03
  -9  10   3       -6.33        9.29       16.85 o   0.3973E-02
  -8  10   3      266.97      276.44       41.51 o   0.3267E-03
  -7  10   3       -7.57       15.56       11.14 o   0.2971E-02
  -6  10   3      658.69      631.35       45.02 o   0.1708E-03
  -5  10   3      724.73      678.17       49.46 o   0.1587E-03
  -4  10   3       13.07        1.65       12.60 o   0.6604E-02
  -3  10   3      378.38      386.75       27.63 o   0.2578E-03
  -2  10   3       30.83        8.56        9.35 o   0.3801E-02
  -1  10   3      228.33      223.62       24.20 o   0.3896E-03
   0  10   3      141.73      103.53       20.46 o   0.6637E-03
   1  10   3       36.94       55.09       14.59 o   0.1127E-02
   2  10   3      503.70      451.18       47.35 o   0.2132E-03
   3  10   3       23.19       38.14       21.17 o   0.1560E-02
 -11  11   3       25.00       69.23       25.64 o   0.9155E-03
 -10  11   3      -48.51       16.19       24.78 o   0.2690E-02
  -9  11   3      -56.05       13.93       25.08 o   0.2751E-02
  -8  11   3       23.01       26.81       17.56 o   0.1993E-02
  -7  11   3      236.56      149.09       29.91 o   0.4617E-03
  -6  11   3      333.48      359.41       35.20 o   0.2583E-03
  -5  11   3       33.38       15.01       17.82 o   0.2969E-02
  -4  11   3      336.08      388.76       37.35 o   0.2427E-03
  -3  11   3      128.35      106.57       19.83 o   0.6798E-03
  -2  11   3       19.88       12.66       14.62 o   0.3656E-02
  -1  11   3       95.39      125.19       17.20 o   0.6228E-03
   0  11   3       34.65        1.94       16.78 o   0.5672E-02
   1  11   3      252.21      374.42       45.46 o   0.2228E-03
   2  11   3      125.08       57.96       35.02 o   0.9529E-03
 -10  12   3       17.07       56.93       19.91 o   0.1060E-02
  -9  12   3       -4.31       15.45       25.70 o   0.2924E-02
  -8  12   3       66.94       18.11       26.00 o   0.2275E-02
  -7  12   3      164.67      144.88       28.30 o   0.5505E-03
  -6  12   3        3.97        0.34       16.30 o   0.5518E-02
  -5  12   3      371.61      341.71       40.90 o   0.2721E-03
  -4  12   3      102.55       96.66       21.85 o   0.7662E-03
  -3  12   3       15.38        0.57       17.40 o   0.6159E-02
  -2  12   3        1.74       17.47       23.48 o   0.2681E-02
  -6  13   3       80.75       95.80       31.14 o   0.7483E-03
   3 -15   4      119.07      132.82       34.30 o   0.5995E-03
   4 -15   4       55.16       52.67       18.02 o   0.1274E-02
   5 -15   4      146.69      160.68       35.48 o   0.5046E-03
   6 -15   4       51.26       35.86       21.95 o   0.1595E-02
   0 -14   4       61.96      137.15       25.79 o   0.5106E-03
   1 -14   4       24.72       11.76       14.89 o   0.3469E-02
   2 -14   4      597.53      559.45       40.66 o   0.1847E-03
   3 -14   4        9.33        7.68       12.96 o   0.4625E-02
   4 -14   4      349.56      317.08       30.70 o   0.2852E-03
   5 -14   4       78.98       93.26       15.81 o   0.7873E-03
   6 -14   4       23.81        7.23       15.60 o   0.4257E-02
   7 -14   4      403.20      346.03       39.15 o   0.2582E-03
  -4 -13   4      594.64      550.26       70.79 o   0.1853E-03
  -3 -13   4        3.77       85.93       21.69 o   0.6778E-03
  -2 -13   4       69.75       25.40       16.65 o   0.1848E-02
  -1 -13   4       93.65      132.07       16.99 o   0.5613E-03
   0 -13   4       12.59        2.20       11.29 o   0.6470E-02
   1 -13   4      671.63      765.63       40.86 o   0.1420E-03
   2 -13   4       77.21      119.33       15.96 o   0.6334E-03
   3 -13   4      394.24      461.36       31.76 o   0.2088E-03
   4 -13   4      504.53      468.31       34.90 o   0.2110E-03
   5 -13   4        0.85       25.45        6.52 o   0.1950E-02
   6 -13   4       66.00       74.23       17.19 o   0.8927E-03
   7 -13   4       10.12       40.62       12.25 o   0.1398E-02
   8 -13   4      141.54      129.37       22.37 o   0.5904E-03
   9 -13   4      252.82      348.46       45.04 o   0.2511E-03
  -6 -12   4       16.18        9.01       18.37 o   0.4072E-02
  -5 -12   4      477.69      494.87       60.28 o   0.2080E-03
  -4 -12   4      328.82      317.07       30.49 o   0.2915E-03
  -3 -12   4      -11.04        6.62       12.55 o   0.5282E-02
  -2 -12   4      470.24      489.99       34.45 o   0.2118E-03
  -1 -12   4       10.77       17.08       10.38 o   0.2900E-02
   0 -12   4      273.62      251.10       25.52 o   0.3468E-03
   1 -12   4       -1.40        2.47       11.38 o   0.6554E-02
   2 -12   4      368.62      349.60       24.74 o   0.2688E-03
   3 -12   4     1445.86     1519.26       57.13 o   0.8822E-04
   4 -12   4      211.15      278.03       22.86 o   0.3112E-03
   5 -12   4      521.54      627.00       34.08 o   0.1639E-03
   6 -12   4      195.45      234.56       25.78 o   0.3688E-03
   7 -12   4       25.90       44.82       13.04 o   0.1343E-02
   8 -12   4       36.91       55.23       14.11 o   0.1144E-02
   9 -12   4        9.02        0.55       18.20 o   0.5968E-02
  10 -12   4      433.28      320.12       42.01 o   0.2527E-03
  11 -12   4      201.00      285.16       30.98 o   0.2958E-03
  12 -12   4       62.49       24.51       27.61 o   0.1950E-02
  -7 -11   4        4.55        0.20       17.73 o   0.4817E-02
  -6 -11   4      220.76      205.96       24.96 o   0.4124E-03
  -5 -11   4      226.08      192.27       24.66 o   0.4146E-03
  -4 -11   4      -21.54        0.21       12.93 o   0.4638E-02
  -3 -11   4     1362.00     1365.59       57.53 o   0.9983E-04
  -2 -11   4      442.29      413.33       31.50 o   0.2347E-03
  -1 -11   4      614.74      630.17       36.28 o   0.1778E-03
   0 -11   4       58.98       54.87       12.74 o   0.1222E-02
   1 -11   4      394.32      394.92       28.00 o   0.2527E-03
   2 -11   4      713.20      806.60       32.36 o   0.1398E-03
   3 -11   4      405.09      412.48       28.45 o   0.2419E-03
   4 -11   4      992.91      913.01       44.13 o   0.1240E-03
   5 -11   4     1487.37     1403.53       54.94 o   0.9174E-04
   6 -11   4       48.49        9.06       15.69 o   0.3381E-02
   7 -11   4       12.41       25.89        9.86 o   0.1926E-02
   8 -11   4       18.92        2.14       11.51 o   0.6186E-02
   9 -11   4      242.12      244.91       26.93 o   0.3657E-03
  10 -11   4      501.90      519.83       43.38 o   0.2073E-03
  11 -11   4      125.29       21.66       25.65 o   0.1599E-02
  12 -11   4      291.82      287.08       35.35 o   0.3211E-03
  -8 -10   4       -2.07       22.05       19.21 o   0.2235E-02
  -7 -10   4      232.38      257.68       25.63 o   0.3437E-03
  -6 -10   4      179.55      197.99       21.66 o   0.4340E-03
  -5 -10   4        9.75       50.75       11.80 o   0.1171E-02
  -4 -10   4      511.12      611.65       33.29 o   0.1642E-03
  -3 -10   4      858.52      779.15       42.00 o   0.1388E-03
  -2 -10   4      522.32      601.40       32.27 o   0.1683E-03
  -1 -10   4      584.27      584.60       33.03 o   0.1867E-03
   0 -10   4       53.86       56.54       11.37 o   0.1107E-02
   1 -10   4      519.84      494.00       30.03 o   0.2048E-03
   2 -10   4      847.14      784.67       33.23 o   0.1404E-03
   3 -10   4      876.58      768.63       32.06 o   0.1362E-03
   4 -10   4     3579.40     3646.52       72.49 o   0.5121E-04
   5 -10   4       14.28       54.26        7.44 o   0.1095E-02
   6 -10   4      850.80      940.15       46.08 o   0.1227E-03
   7 -10   4      130.94       89.08       14.17 o   0.7227E-03
   8 -10   4      240.82      159.70       24.33 o   0.4397E-03
   9 -10   4      145.01      125.65       17.61 o   0.5854E-03
  10 -10   4       27.20        0.42       14.50 o   0.5261E-02
  11 -10   4      490.74      486.84       43.24 o   0.2136E-03
  12 -10   4      259.24      274.77       33.74 o   0.3353E-03
  13 -10   4       14.82       16.22       18.62 o   0.3075E-02
  -9  -9   4      162.66      150.14       28.06 o   0.5302E-03
  -8  -9   4      170.84      185.66       21.67 o   0.4379E-03
  -7  -9   4      675.66      734.72       39.38 o   0.1486E-03
  -6  -9   4      249.27      202.20       23.24 o   0.3908E-03
  -5  -9   4      458.21      407.38       29.96 o   0.2299E-03
  -4  -9   4      278.41      341.77       23.26 o   0.2672E-03
  -3  -9   4      859.98      695.24       39.23 o   0.1375E-03
  -2  -9   4     1430.51     1527.64       50.95 o   0.8622E-04
  -1  -9   4       16.96       18.21        9.65 o   0.2986E-02
   0  -9   4     2459.10     2585.09       67.46 o   0.5838E-04
   1  -9   4     1876.75     1925.77       48.90 o   0.7791E-04
   2  -9   4       48.05       50.18        8.55 o   0.1290E-02
   3  -9   4      431.64      481.05       20.28 o   0.2027E-03
   4  -9   4      491.01      518.88       21.42 o   0.2011E-03
   5  -9   4      229.11      185.60       12.24 o   0.4080E-03
   6  -9   4     1467.79     1544.85       59.28 o   0.8707E-04
   7  -9   4       40.43       38.92        9.24 o   0.1495E-02
   8  -9   4      957.85     1024.88       33.45 o   0.1176E-03
   9  -9   4       23.11       13.32        8.78 o   0.3250E-02
  10  -9   4      181.91      199.46       18.58 o   0.4214E-03
  11  -9   4      213.54      212.99       28.33 o   0.4064E-03
  12  -9   4       10.81        0.73       16.53 o   0.6178E-02
  13  -9   4      246.86      228.43       34.04 o   0.3768E-03
 -10  -8   4       79.42       35.35       26.20 o   0.1494E-02
  -9  -8   4       43.68       45.79       17.47 o   0.1383E-02
  -8  -8   4      912.64      882.83       44.28 o   0.1333E-03
  -7  -8   4     1029.27      843.14       45.93 o   0.1180E-03
  -6  -8   4      575.10      604.78       33.13 o   0.1802E-03
  -5  -8   4     1042.99     1056.63       43.18 o   0.1212E-03
  -4  -8   4       13.31       19.01        8.95 o   0.2749E-02
  -3  -8   4      441.04      479.68       20.47 o   0.2075E-03
  -2  -8   4      556.52      529.64       28.59 o   0.1945E-03
  -1  -8   4     1993.66     2027.49       56.68 o   0.7372E-04
   0  -8   4     7231.67     7339.41      134.44 o   0.3095E-04
   1  -8   4       25.27       19.40        6.64 o   0.2473E-02
   2  -8   4     2033.99     2053.82       46.59 o   0.7486E-04
   3  -8   4        7.74        2.95        5.14 o   0.6135E-02
   4  -8   4      113.58      144.44       10.01 o   0.5585E-03
   5  -8   4     1103.60     1101.88       39.07 o   0.1163E-03
   6  -8   4        9.51        8.65        6.79 o   0.4364E-02
   7  -8   4     2419.10     2522.63       55.25 o   0.6181E-04
   8  -8   4      164.56      242.07       13.82 o   0.3265E-03
   9  -8   4       46.42       43.67        8.56 o   0.1395E-02
  10  -8   4       27.84       14.45       15.52 o   0.2944E-02
  11  -8   4       88.99       54.71       19.75 o   0.1114E-02
  12  -8   4      238.82      178.98       30.88 o   0.4241E-03
  13  -8   4      106.64      151.22       20.69 o   0.5096E-03
  14  -8   4      122.26       82.36       41.94 o   0.7961E-03
 -11  -7   4       79.95       87.57       28.50 o   0.8323E-03
 -10  -7   4       -4.39        1.30       16.42 o   0.7097E-02
  -9  -7   4      348.69      341.50       27.59 o   0.2778E-03
  -8  -7   4      842.94      853.93       40.65 o   0.1396E-03
  -7  -7   4      367.40      440.43       26.15 o   0.2127E-03
  -6  -7   4     2301.33     2197.74       66.18 o   0.6664E-04
  -5  -7   4       18.20        1.13        6.60 o   0.6290E-02
  -4  -7   4      105.12       66.61       10.14 o   0.9677E-03
  -3  -7   4       97.65       91.86        9.48 o   0.7939E-03
  -2  -7   4      302.24      284.51       19.32 o   0.3151E-03
  -1  -7   4     7056.81     7351.60      127.85 o   0.2857E-04
   0  -7   4       52.43       42.31        8.01 o   0.1361E-02
   1  -7   4     5896.93     5964.43       94.01 o   0.3703E-04
   2  -7   4     1919.48     1955.33       47.64 o   0.7713E-04
   3  -7   4      604.71      701.00       19.20 o   0.1446E-03
   4  -7   4      224.69      237.94       10.01 o   0.3766E-03
   5  -7   4       32.58       27.74        6.46 o   0.1866E-02
   6  -7   4     3031.82     3048.86       53.93 o   0.5711E-04
   7  -7   4     1013.11     1043.96       31.83 o   0.1184E-03
   8  -7   4      951.20      944.67       31.28 o   0.1294E-03
   9  -7   4     1185.00     1162.67       40.78 o   0.1098E-03
  10  -7   4       55.53       67.41       10.36 o   0.1033E-02
  11  -7   4       60.93       27.41       13.53 o   0.1871E-02
  12  -7   4       28.86       36.32       12.25 o   0.1707E-02
  13  -7   4       57.59       52.64       20.61 o   0.1265E-02
  14  -7   4      142.59      204.95       44.05 o   0.3808E-03
 -11  -6   4       27.12        3.62       15.42 o   0.5492E-02
 -10  -6   4      153.64      142.47       22.72 o   0.5487E-03
  -9  -6   4      535.92      575.42       40.23 o   0.1817E-03
  -8  -6   4       45.99       42.15       13.89 o   0.1474E-02
  -7  -6   4     2350.72     2300.46       83.84 o   0.6621E-04
  -6  -6   4      383.96      380.39       19.46 o   0.2579E-03
  -5  -6   4      515.04      547.44       21.18 o   0.1890E-03
  -4  -6   4      889.98      882.11       26.97 o   0.1361E-03
  -3  -6   4      160.67      146.08       11.62 o   0.5378E-03
  -2  -6   4     2820.41     2851.73       63.66 o   0.5994E-04
  -1  -6   4      184.86      174.84       10.52 o   0.4675E-03
   0  -6   4     3992.39     3699.56       60.13 o   0.4282E-04
   1  -6   4     7150.12     6665.09       93.77 o   0.2641E-04
   2  -6   4       -2.46       10.32        3.98 o   0.4292E-02
   3  -6   4      721.88      676.50       17.30 o   0.1592E-03
   4  -6   4      148.79      119.29        8.06 o   0.6110E-03
   5  -6   4      732.74      779.73       21.45 o   0.1503E-03
   6  -6   4      626.09      673.99       22.94 o   0.1613E-03
   7  -6   4      103.66      115.34        9.52 o   0.6628E-03
   8  -6   4     2614.06     2693.81       52.59 o   0.6136E-04
   9  -6   4      907.32      862.42       35.50 o   0.1335E-03
  10  -6   4      288.41      216.80       20.39 o   0.3593E-03
  11  -6   4       77.75       69.72       11.82 o   0.9457E-03
  12  -6   4       33.40       23.59       11.10 o   0.2163E-02
  13  -6   4       80.05       65.50       23.67 o   0.9977E-03
 -12  -5   4      118.23       93.78       25.20 o   0.7416E-03
 -11  -5   4      356.75      338.76       39.27 o   0.2760E-03
 -10  -5   4      888.66      874.03       45.25 o   0.1359E-03
  -9  -5   4        4.10        0.27       11.75 o   0.5873E-02
  -8  -5   4      348.58      358.63       29.24 o   0.2688E-03
  -7  -5   4      371.51      377.86       29.11 o   0.2605E-03
  -6  -5   4      182.15      192.90       15.09 o   0.4237E-03
  -5  -5   4     2930.35     3089.65       55.89 o   0.5345E-04
  -4  -5   4      166.00      180.59       11.25 o   0.4419E-03
  -3  -5   4     5761.07     5666.53      103.72 o   0.3623E-04
  -2  -5   4      389.59      335.35       16.13 o   0.2678E-03
  -1  -5   4      898.62      923.47       18.47 o   0.1287E-03
   0  -5   4     2789.24     2776.40       40.22 o   0.6085E-04
   1  -5   4     1754.54     1560.55       24.38 o   0.7814E-04
   2  -5   4     4639.08     5005.17       52.42 o   0.3431E-04
   3  -5   4     5826.20     5120.82       67.43 o   0.2647E-04
   4  -5   4     1064.18     1041.02       20.80 o   0.1193E-03
   5  -5   4      211.02      190.00        9.81 o   0.4262E-03
   6  -5   4        4.00        0.69        3.51 o   0.6534E-02
   7  -5   4      861.92      817.61       22.63 o   0.1389E-03
   8  -5   4     1376.39     1468.90       28.10 o   0.8944E-04
   9  -5   4      554.96      577.20       23.17 o   0.1803E-03
  10  -5   4      677.73      731.07       32.34 o   0.1512E-03
  11  -5   4       15.66       12.83        7.76 o   0.3358E-02
  12  -5   4       13.61       24.57       12.14 o   0.2322E-02
  13  -5   4       30.28       23.26       24.76 o   0.2254E-02
 -12  -4   4      122.94       66.00       26.16 o   0.8813E-03
 -11  -4   4     1284.67     1196.40       70.82 o   0.1022E-03
 -10  -4   4       51.05       67.09       15.96 o   0.1003E-02
  -9  -4   4      583.78      568.45       37.27 o   0.1868E-03
  -8  -4   4      300.03      288.11       25.93 o   0.3161E-03
  -7  -4   4       -3.65        0.45        8.45 o   0.6910E-02
  -6  -4   4     2853.14     2643.57       65.18 o   0.5457E-04
  -5  -4   4      467.98      461.75       17.84 o   0.2223E-03
  -4  -4   4    11162.66    11315.90      134.62 o   0.2314E-04
  -3  -4   4     5100.22     4695.31       63.06 o   0.3469E-04
  -2  -4   4       61.98       54.59        4.53 o   0.1279E-02
  -1  -4   4      632.69      733.45       16.56 o   0.1418E-03
   0  -4   4     3635.06     3535.60       43.63 o   0.4795E-04
   1  -4   4     5742.48     5582.13       72.74 o   0.3559E-04
   2  -4   4     1051.23     1236.78       19.11 o   0.9099E-04
   3  -4   4     7047.76     7039.55       85.13 o   0.3266E-04
   4  -4   4      975.22     1072.43       19.88 o   0.1098E-03
   5  -4   4      613.46      600.78       17.09 o   0.1803E-03
   6  -4   4       32.05       22.99        4.67 o   0.2352E-02
   7  -4   4     2338.82     2389.85       47.88 o   0.6667E-04
   8  -4   4       17.66       16.21        7.20 o   0.2829E-02
   9  -4   4     1265.03     1282.83       36.96 o   0.1045E-03
  10  -4   4       17.79       30.14        7.38 o   0.1741E-02
  11  -4   4      233.67      287.98       29.36 o   0.2939E-03
  12  -4   4       63.48       65.03       16.11 o   0.1034E-02
  13  -4   4        6.68        4.01       15.66 o   0.5467E-02
 -13  -3   4       15.04       13.63       17.41 o   0.3274E-02
 -12  -3   4      723.11      676.52       54.34 o   0.1590E-03
 -11  -3   4      130.42      154.46       23.68 o   0.4876E-03
 -10  -3   4      627.97      689.13       45.56 o   0.1601E-03
  -9  -3   4      866.28      748.06       38.64 o   0.1372E-03
  -8  -3   4      391.18      412.69       22.92 o   0.2470E-03
  -7  -3   4       53.03       48.55       11.03 o   0.1275E-02
  -6  -3   4      397.28      359.69       17.05 o   0.2586E-03
  -5  -3   4     3743.36     3676.22       56.26 o   0.4791E-04
  -4  -3   4     5616.56     5270.60       73.40 o   0.3388E-04
  -3  -3   4      419.94      349.90       12.48 o   0.2515E-03
  -2  -3   4     5972.78     6113.45       84.69 o   0.3475E-04
  -1  -3   4     5397.24     5161.74       68.90 o   0.3555E-04
   0  -3   4        7.61        1.71        3.55 o   0.6875E-02
   1  -3   4     1398.92     1587.30       23.35 o   0.8007E-04
   2  -3   4      342.94      495.54       10.63 o   0.1839E-03
   3  -3   4    10414.45     9965.01      115.46 o   0.2086E-04
   4  -3   4      748.19      879.75       23.31 o   0.1198E-03
   5  -3   4     3221.75     3296.84       55.29 o   0.5254E-04
   6  -3   4     1243.33     1212.81       32.21 o   0.1065E-03
   7  -3   4       52.23       45.81        7.67 o   0.1371E-02
   8  -3   4      369.17      374.23       18.95 o   0.2634E-03
   9  -3   4      159.86      154.79       13.12 o   0.5330E-03
  10  -3   4      191.45      188.21       21.20 o   0.4448E-03
  11  -3   4      693.79      567.81       53.09 o   0.1652E-03
  12  -3   4        0.66        0.60        9.54 o   0.6097E-02
  13  -3   4      206.83      185.74       40.96 o   0.4384E-03
 -14  -2   4       -3.52        0.56       22.11 o   0.5949E-02
 -13  -2   4      162.83      143.43       28.02 o   0.5397E-03
 -12  -2   4      129.21      157.01       22.04 o   0.4944E-03
 -11  -2   4      121.65      110.45       21.14 o   0.6628E-03
 -10  -2   4     1762.69     1864.98       75.15 o   0.7508E-04
  -9  -2   4      222.45      321.29       17.79 o   0.2672E-03
  -8  -2   4      964.28     1176.46       29.69 o   0.9548E-04
  -7  -2   4       88.23       69.63        7.67 o   0.9500E-03
  -6  -2   4      737.43      691.05       20.24 o   0.1566E-03
  -5  -2   4      487.64      439.98       15.47 o   0.2188E-03
  -4  -2   4        4.85        0.11        3.32 o   0.3854E-02
  -3  -2   4     9250.33     8826.95      141.98 o   0.2330E-04
  -2  -2   4     9015.59     9640.98      135.41 o   0.1921E-04
  -1  -2   4      260.33      309.03       11.96 o   0.2750E-03
   0  -2   4      145.92      133.12        8.07 o   0.5614E-03
   1  -2   4     1029.21      796.43       20.25 o   0.1176E-03
   2  -2   4      320.49      420.23        9.43 o   0.2087E-03
   3  -2   4       67.58       87.08        7.34 o   0.8278E-03
   4  -2   4     2569.90     2732.38       53.26 o   0.5617E-04
   5  -2   4     7902.65     8148.72      108.85 o   0.2819E-04
   6  -2   4      393.37      395.44       18.11 o   0.2522E-03
   7  -2   4      692.20      725.52       25.39 o   0.1583E-03
   8  -2   4      294.12      260.26       21.76 o   0.3313E-03
   9  -2   4       26.12       35.81       14.40 o   0.1665E-02
  10  -2   4      709.19      713.09       51.67 o   0.1603E-03
  11  -2   4       -0.82        0.40        5.81 o   0.6053E-02
  12  -2   4      550.35      552.03       50.85 o   0.1937E-03
  13  -2   4      107.12       73.87       33.16 o   0.8870E-03
 -14  -1   4      249.14      235.10       51.05 o   0.3710E-03
 -13  -1   4       53.51       72.27       15.81 o   0.9441E-03
 -12  -1   4        4.30        0.25       21.83 o   0.4759E-02
 -11  -1   4      232.86      180.10       41.15 o   0.4231E-03
 -10  -1   4      509.49      529.70       57.11 o   0.1923E-03
  -9  -1   4      673.79      654.76       25.41 o   0.1674E-03
  -8  -1   4     1529.70     1624.04       30.60 o   0.8411E-04
  -7  -1   4      345.68      315.16       12.50 o   0.2827E-03
  -6  -1   4      909.80      989.05       19.23 o   0.1223E-03
  -5  -1   4      605.82      467.07       15.99 o   0.1859E-03
  -4  -1   4     3520.74     3375.67       65.46 o   0.4869E-04
  -3  -1   4    10048.73     9999.17      186.44 o   0.2554E-04
  -2  -1   4     1911.35     2051.29       46.94 o   0.6860E-04
  -1  -1   4     6965.35     6959.79       93.71 o   0.3334E-04
   0  -1   4      647.17      554.10       14.98 o   0.1747E-03
   1  -1   4     1526.28     1699.65       27.50 o   0.7494E-04
   2  -1   4     2316.06     2208.34       40.49 o   0.6643E-04
   3  -1   4       84.59       90.91        6.41 o   0.7945E-03
   4  -1   4     9194.04     9393.71      158.43 o   0.2594E-04
   5  -1   4      498.50      431.80       26.56 o   0.2159E-03
   6  -1   4      842.03      847.99       47.45 o   0.1358E-03
   7  -1   4       30.37       24.90       13.77 o   0.2147E-02
   8  -1   4       58.30       43.60       15.61 o   0.1402E-02
   9  -1   4      263.14      258.71       31.58 o   0.3503E-03
  10  -1   4      223.12      196.01       31.05 o   0.4189E-03
  11  -1   4      474.51      470.87       47.31 o   0.2186E-03
  12  -1   4      392.06      333.15       57.42 o   0.2644E-03
 -15   0   4      242.74      133.42       54.45 o   0.4737E-03
 -14   0   4      344.75      304.59       38.08 o   0.2892E-03
 -13   0   4      -63.59        0.40       27.82 o   0.3725E-02
 -12   0   4      141.25      122.39       39.03 o   0.6073E-03
 -11   0   4      194.84      199.34       36.22 o   0.4277E-03
 -10   0   4      133.14      123.51       20.82 o   0.6006E-03
  -9   0   4      964.43     1016.14       31.22 o   0.1181E-03
  -8   0   4      932.19      920.15       24.27 o   0.1313E-03
  -7   0   4     4384.22     4670.15       73.99 o   0.3722E-04
  -6   0   4      771.93      835.48       16.33 o   0.1360E-03
  -5   0   4        8.83       20.97        3.08 o   0.2502E-02
  -4   0   4     4921.77     4793.50       83.46 o   0.3856E-04
  -3   0   4     1351.07     1436.08       27.81 o   0.8939E-04
  -2   0   4     9059.29     9666.89      135.07 o   0.2222E-04
  -1   0   4     1651.39     1697.71       30.73 o   0.7898E-04
   0   0   4     2625.18     2300.72       42.31 o   0.5557E-04
   1   0   4     4320.11     4701.26       64.14 o   0.3409E-04
   2   0   4      152.33      119.70        8.90 o   0.6157E-03
   3   0   4     4683.06     4741.44       76.97 o   0.4167E-04
   4   0   4     1032.31     1084.27       30.21 o   0.1134E-03
   5   0   4     1141.49     1185.72       54.43 o   0.1072E-03
   6   0   4     2552.25     2571.04       91.22 o   0.6326E-04
   7   0   4      355.50      268.21       34.08 o   0.2967E-03
   8   0   4      520.95      485.24       43.10 o   0.2052E-03
   9   0   4      164.82      165.71       27.08 o   0.5009E-03
  10   0   4       93.52       89.72       23.18 o   0.7977E-03
  11   0   4      135.19      132.27       27.03 o   0.5911E-03
  12   0   4       17.04        1.81       24.37 o   0.6427E-02
 -15   1   4      168.30      199.69       42.76 o   0.4176E-03
 -14   1   4       -2.64        9.12       20.84 o   0.3962E-02
 -13   1   4      328.83      343.31       52.84 o   0.2781E-03
 -12   1   4      329.74      400.10       48.33 o   0.2293E-03
 -11   1   4      -10.04        1.70       14.34 o   0.6646E-02
 -10   1   4      119.63      135.93       14.99 o   0.5636E-03
  -9   1   4        5.69        1.34        7.83 o   0.6963E-02
  -8   1   4     1642.53     1581.23       37.54 o   0.8652E-04
  -7   1   4     2681.70     2802.98       49.25 o   0.5706E-04
  -6   1   4      993.00      999.81       19.92 o   0.1224E-03
  -5   1   4     7459.77     7310.81       99.61 o   0.2966E-04
  -4   1   4       19.48       31.86        3.76 o   0.1782E-02
  -3   1   4     1494.05     1331.05       36.27 o   0.8869E-04
  -2   1   4     1573.55     1720.44       48.56 o   0.7537E-04
  -1   1   4      699.13      676.06       23.46 o   0.1629E-03
   0   1   4    10988.11    10921.90      150.79 o   0.2402E-04
   1   1   4      268.38      244.36       11.80 o   0.3506E-03
   2   1   4     4572.16     4629.04       87.45 o   0.4206E-04
   3   1   4     1188.23     1269.46       37.08 o   0.9837E-04
   4   1   4        0.82        0.35        3.16 o   0.6248E-02
   5   1   4      816.47      882.10       46.97 o   0.1317E-03
   6   1   4      368.83      430.44       34.00 o   0.2198E-03
   7   1   4      878.47     1034.61       54.70 o   0.1071E-03
   8   1   4      577.96      573.47       46.87 o   0.1877E-03
   9   1   4      108.65      131.98       22.94 o   0.5691E-03
  10   1   4      154.63      186.13       29.33 o   0.4247E-03
  11   1   4      102.89       65.07       32.99 o   0.9477E-03
 -15   2   4       38.03       36.77       23.74 o   0.1655E-02
 -14   2   4      284.31      208.14       54.34 o   0.3681E-03
 -13   2   4      462.31      568.85       59.10 o   0.1738E-03
 -12   2   4       43.40       37.54       18.09 o   0.1622E-02
 -11   2   4      127.57      111.30       15.57 o   0.6679E-03
 -10   2   4       -5.83        1.02        5.59 o   0.6815E-02
  -9   2   4       33.34       27.06        5.98 o   0.1994E-02
  -8   2   4     1179.05     1176.11       24.74 o   0.1109E-03
  -7   2   4      221.04      207.55        9.24 o   0.4009E-03
  -6   2   4     8833.85     8584.74      110.65 o   0.2500E-04
  -5   2   4     1675.29     1759.30       28.63 o   0.8083E-04
  -4   2   4      188.41      202.64       12.43 o   0.4160E-03
  -3   2   4        9.41        3.18        4.64 o   0.6507E-02
  -2   2   4       22.75       33.28        4.97 o   0.1758E-02
  -1   2   4     2555.78     2858.91       55.74 o   0.5056E-04
   0   2   4     1605.58     1572.21       33.43 o   0.8840E-04
   1   2   4     8212.79     8260.19      140.05 o   0.2944E-04
   2   2   4     3890.99     3690.86       70.83 o   0.4541E-04
   3   2   4        9.69       16.25        6.08 o   0.2920E-02
   4   2   4      203.81      226.48       16.85 o   0.3829E-03
   5   2   4      596.54      663.09       30.22 o   0.1591E-03
   6   2   4      756.98      797.23       35.51 o   0.1427E-03
   7   2   4     1018.61      987.14       61.53 o   0.1228E-03
   8   2   4      200.98      205.69       30.53 o   0.4045E-03
   9   2   4      369.74      315.94       41.44 o   0.2771E-03
  10   2   4      124.87      117.00       27.25 o   0.6525E-03
 -14   3   4      294.94      274.48       48.36 o   0.3247E-03
 -13   3   4      140.19       96.07       23.93 o   0.6954E-03
 -12   3   4      463.69      403.87       38.63 o   0.2286E-03
 -11   3   4      118.53      112.09       14.35 o   0.6577E-03
 -10   3   4      201.56      229.74       14.27 o   0.3701E-03
  -9   3   4      228.40      196.18       10.97 o   0.4119E-03
  -8   3   4       29.17       48.42        4.54 o   0.1238E-02
  -7   3   4     2822.91     2754.90       46.06 o   0.5856E-04
  -6   3   4     3536.68     3576.02       63.33 o   0.5172E-04
  -5   3   4     1201.02     1110.61       22.15 o   0.1076E-03
  -4   3   4     1039.37     1152.44       23.97 o   0.1050E-03
  -3   3   4      187.27      259.06       10.06 o   0.3075E-03
  -2   3   4      964.97     1166.02       28.03 o   0.9343E-04
  -1   3   4      970.49      826.60       26.04 o   0.1252E-03
   0   3   4     4757.20     4872.46       80.53 o   0.4123E-04
   1   3   4     4812.61     4821.93       83.50 o   0.4205E-04
   2   3   4      193.95      235.17       13.96 o   0.3531E-03
   3   3   4      538.64      626.72       24.31 o   0.1611E-03
   4   3   4     1408.09     1367.75       48.44 o   0.9668E-04
   5   3   4       -6.01        4.61        8.19 o   0.5923E-02
   6   3   4      495.35      431.96       30.41 o   0.2169E-03
   7   3   4       22.97       28.93       14.02 o   0.1981E-02
   8   3   4      641.27      513.62       53.26 o   0.1767E-03
   9   3   4      216.89      282.16       34.94 o   0.2979E-03
 -14   4   4       -8.42       14.86       21.51 o   0.3039E-02
 -13   4   4       90.45      160.12       19.73 o   0.4603E-03
 -12   4   4      103.83       90.59       15.59 o   0.7774E-03
 -11   4   4      159.31      159.00       16.92 o   0.5236E-03
 -10   4   4      525.84      501.02       23.01 o   0.2028E-03
  -9   4   4      136.94      128.94        9.51 o   0.5828E-03
  -8   4   4      727.12      684.13       20.90 o   0.1582E-03
  -7   4   4      991.71      902.24       24.13 o   0.1243E-03
  -6   4   4       12.31        1.72        3.92 o   0.6525E-02
  -5   4   4     3628.11     3634.69       52.71 o   0.5086E-04
  -4   4   4     1611.07     1800.64       35.10 o   0.7261E-04
  -3   4   4     2829.96     2764.12       54.35 o   0.5760E-04
  -2   4   4     1236.89     1468.74       33.63 o   0.7905E-04
  -1   4   4       36.70       40.72        9.81 o   0.1639E-02
   0   4   4     1611.52     1853.59       61.14 o   0.6732E-04
   1   4   4     1341.60     1276.41       45.71 o   0.9943E-04
   2   4   4     1629.90     1681.95       42.43 o   0.8349E-04
   3   4   4     2503.89     2585.21       72.23 o   0.6041E-04
   4   4   4      167.04      220.89       23.57 o   0.3783E-03
   5   4   4      582.98      592.87       32.93 o   0.1843E-03
   6   4   4       -6.22        2.53       13.05 o   0.6898E-02
   7   4   4       46.83       45.70       17.98 o   0.1370E-02
   8   4   4      426.17      369.11       45.64 o   0.2460E-03
 -14   5   4       36.94        5.12       27.08 o   0.4643E-02
 -13   5   4      114.07      121.26       30.56 o   0.6343E-03
 -12   5   4       -9.67        0.00       12.37 o   0.2438E-02
 -11   5   4     1581.58     1535.05       52.23 o   0.8870E-04
 -10   5   4      219.41      181.94       17.89 o   0.4364E-03
  -9   5   4     1129.80     1101.02       39.68 o   0.1134E-03
  -8   5   4      218.41      201.90       16.22 o   0.4084E-03
  -7   5   4      111.82      131.52        6.90 o   0.5556E-03
  -6   5   4      371.65      352.83       13.14 o   0.2649E-03
  -5   5   4      997.58      988.83       23.66 o   0.1250E-03
  -4   5   4     2037.24     1868.55       44.69 o   0.7077E-04
  -3   5   4     2998.07     3125.59       69.93 o   0.5321E-04
  -2   5   4       55.20       44.12        9.61 o   0.1392E-02
  -1   5   4      493.85      451.25       32.63 o   0.2162E-03
   0   5   4      859.46      955.00       45.41 o   0.1197E-03
   1   5   4       -3.03        0.60       10.08 o   0.6545E-02
   2   5   4     3042.59     2884.01       79.94 o   0.5349E-04
   3   5   4        4.10       12.45        9.36 o   0.3167E-02
   4   5   4     1085.08      967.70       60.56 o   0.1149E-03
   5   5   4       57.95       80.92       18.03 o   0.8537E-03
   6   5   4      -18.89        8.32       14.88 o   0.4276E-02
   7   5   4      263.27      295.61       35.49 o   0.2991E-03
   8   5   4        6.05        8.01       22.42 o   0.4349E-02
 -14   6   4       -4.54        1.40       19.02 o   0.7084E-02
 -13   6   4       -3.38        1.86       23.56 o   0.7077E-02
 -12   6   4       90.19      156.64       31.02 o   0.4843E-03
 -11   6   4      251.22      195.36       27.03 o   0.3941E-03
 -10   6   4      323.95      345.35       22.56 o   0.2894E-03
  -9   6   4     1819.23     1591.10       68.15 o   0.7455E-04
  -8   6   4      462.76      477.14       31.46 o   0.2221E-03
  -7   6   4       90.76       61.22        8.18 o   0.1015E-02
  -6   6   4      823.85      790.41       21.99 o   0.1437E-03
  -5   6   4       66.31       56.03        6.59 o   0.1170E-02
  -4   6   4     2069.07     1868.86       56.03 o   0.6862E-04
  -3   6   4      188.33      122.88       16.84 o   0.5589E-03
  -2   6   4     1813.68     1846.07       55.51 o   0.8183E-04
  -1   6   4      970.36     1065.46       40.21 o   0.1116E-03
   0   6   4       40.06       42.37       12.42 o   0.1477E-02
   1   6   4      883.62      768.90       37.53 o   0.1350E-03
   2   6   4       -8.03       39.61       10.56 o   0.1556E-02
   3   6   4      412.87      464.77       30.73 o   0.2102E-03
   4   6   4       41.76       81.12       14.24 o   0.8223E-03
   5   6   4       55.12       60.45       14.61 o   0.1104E-02
   6   6   4      498.71      402.02       46.91 o   0.2190E-03
   7   6   4      108.90       94.66       39.64 o   0.7485E-03
 -13   7   4       18.39       15.04       21.24 o   0.3211E-02
 -12   7   4       47.43       33.80       28.46 o   0.1663E-02
 -11   7   4       -9.19       47.75       22.22 o   0.1192E-02
 -10   7   4      645.25      722.98       40.55 o   0.1516E-03
  -9   7   4      399.34      332.99       31.81 o   0.2621E-03
  -8   7   4       76.67       96.02       15.41 o   0.7719E-03
  -7   7   4      444.05      381.17       26.44 o   0.2379E-03
  -6   7   4       24.49       47.74        6.38 o   0.1269E-02
  -5   7   4       55.26       80.11       10.06 o   0.8366E-03
  -4   7   4       38.23       54.96        9.47 o   0.1240E-02
  -3   7   4      828.46      917.73       36.76 o   0.1218E-03
  -2   7   4     2322.20     2234.55       67.79 o   0.6581E-04
  -1   7   4        1.94        5.83        8.69 o   0.5040E-02
   0   7   4      868.71      807.90       51.79 o   0.1376E-03
   1   7   4       87.14       87.31       18.30 o   0.8186E-03
   2   7   4       97.29      115.33       19.06 o   0.6417E-03
   3   7   4      185.53      197.55       22.30 o   0.4288E-03
   4   7   4        1.11        2.36       13.48 o   0.6552E-02
   5   7   4      654.68      664.52       44.33 o   0.1678E-03
   6   7   4       75.41      112.32       35.45 o   0.6336E-03
 -13   8   4      109.65      101.26       32.60 o   0.7307E-03
 -12   8   4      -17.34        1.50       23.51 o   0.6418E-02
 -11   8   4      146.03      159.64       33.68 o   0.5081E-03
 -10   8   4      123.12      152.23       33.27 o   0.4849E-03
  -9   8   4      117.56      167.07       20.20 o   0.4539E-03
  -8   8   4      688.36      602.34       42.94 o   0.1657E-03
  -7   8   4       -0.02        2.77       56.55 o   0.6797E-02
  -6   8   4      211.66      230.62       23.62 o   0.3763E-03
  -5   8   4      169.93      137.37       16.20 o   0.5373E-03
  -4   8   4       17.66       17.22        8.22 o   0.2999E-02
  -3   8   4      860.84      916.70       39.96 o   0.1288E-03
  -2   8   4       75.05       59.31       14.14 o   0.1115E-02
  -1   8   4     1246.02     1235.30       52.15 o   0.1066E-03
   0   8   4      228.93      201.04       23.20 o   0.4075E-03
   1   8   4       32.80       33.63       11.99 o   0.1712E-02
   2   8   4       66.26       83.29       16.31 o   0.8587E-03
   3   8   4       65.34       62.11       16.40 o   0.1088E-02
   4   8   4      382.48      395.36       34.53 o   0.2501E-03
   5   8   4      226.76      231.55       49.11 o   0.3795E-03
 -12   9   4       40.10       37.86       20.69 o   0.1634E-02
 -11   9   4      114.31      108.43       32.66 o   0.7097E-03
 -10   9   4       40.68        2.17       27.28 o   0.5345E-02
  -9   9   4      292.59      314.24       46.30 o   0.2904E-03
  -8   9   4       63.95       19.96       14.11 o   0.2011E-02
  -7   9   4      384.48      385.74       32.91 o   0.2554E-03
  -6   9   4      146.57      111.23       21.76 o   0.6282E-03
  -5   9   4      -15.28        1.90       13.29 o   0.6456E-02
  -4   9   4      363.13      329.82       26.19 o   0.2779E-03
  -3   9   4      147.54      161.15       19.34 o   0.5161E-03
  -2   9   4      564.00      516.55       35.10 o   0.1937E-03
  -1   9   4      362.22      439.05       29.46 o   0.2118E-03
   0   9   4       -5.73       11.66       12.64 o   0.3679E-02
   1   9   4      228.64      213.36       26.34 o   0.3964E-03
   2   9   4      146.98      129.77       19.49 o   0.5867E-03
   3   9   4      126.84      122.19       27.39 o   0.6273E-03
   4   9   4      131.12      195.76       38.65 o   0.3922E-03
 -12  10   4      292.25      218.84       50.91 o   0.3550E-03
 -11  10   4      -15.69        3.40       25.49 o   0.5934E-02
 -10  10   4      110.67      102.03       31.23 o   0.7369E-03
  -9  10   4       20.96       16.67       16.68 o   0.3002E-02
  -8  10   4       26.44       78.51       14.35 o   0.8195E-03
  -7  10   4      199.46      186.59       21.97 o   0.4474E-03
  -6  10   4        1.75        0.23       13.20 o   0.5300E-02
  -5  10   4      557.77      438.88       44.55 o   0.1998E-03
  -4  10   4      227.60      197.19       30.58 o   0.4093E-03
  -3  10   4       89.68       69.89       20.95 o   0.9731E-03
  -2  10   4      163.87      148.93       20.95 o   0.5311E-03
  -1  10   4       -7.18        0.17       12.81 o   0.5533E-02
   0  10   4      191.66      167.34       24.30 o   0.4732E-03
   1  10   4      105.83      116.42       29.57 o   0.6762E-03
   2  10   4       86.60       88.57       29.51 o   0.8159E-03
 -11  11   4        4.92       13.44       22.41 o   0.3426E-02
 -10  11   4      108.05       91.76       32.86 o   0.7832E-03
  -9  11   4       -3.65        0.82       19.40 o   0.6908E-02
  -8  11   4       46.48       47.59       16.54 o   0.1304E-02
  -7  11   4      -12.81        1.05       16.46 o   0.6475E-02
  -6  11   4      288.05      300.97       33.75 o   0.3078E-03
  -5  11   4      319.87      252.54       36.71 o   0.3252E-03
  -4  11   4        2.23       18.90       14.46 o   0.2436E-02
  -3  11   4      162.58      147.23       27.82 o   0.5391E-03
  -2  11   4       20.73       41.70       19.90 o   0.1475E-02
   1  11   4      221.45      118.22       45.39 o   0.5206E-03
  -9  12   4       32.45       15.07       20.80 o   0.3099E-02
  -8  12   4       13.78        1.51       21.82 o   0.6578E-02
  -7  12   4       81.66       75.89       28.18 o   0.9404E-03
  -5  12   4      -28.13        5.79       23.76 o   0.4466E-02
  -4  12   4      171.06      110.62       42.66 o   0.5921E-03
   3 -15   5       97.26      103.65       32.93 o   0.7106E-03
   4 -15   5       -3.85       13.14       22.74 o   0.3235E-02
   5 -15   5       88.29       49.89       28.94 o   0.1138E-02
   6 -15   5      324.01      265.72       48.97 o   0.3145E-03
   7 -15   5      154.76      159.21       36.82 o   0.5237E-03
  -2 -14   5      162.58      115.71       35.82 o   0.6044E-03
  -1 -14   5       14.85       31.67       14.88 o   0.1747E-02
   0 -14   5      379.92      327.64       40.17 o   0.2708E-03
   1 -14   5      509.10      438.55       37.81 o   0.2125E-03
   2 -14   5      285.61      239.39       34.30 o   0.3437E-03
   3 -14   5      177.21      224.34       28.47 o   0.3653E-03
   4 -14   5       49.59       37.40       13.89 o   0.1561E-02
   5 -14   5      125.10      128.22       19.30 o   0.6159E-03
   6 -14   5      149.98      156.19       24.15 o   0.5219E-03
   7 -14   5      125.20       84.81       25.46 o   0.7883E-03
  -5 -13   5      171.97      182.84       39.27 o   0.4485E-03
  -4 -13   5      119.84      114.11       32.08 o   0.6621E-03
  -3 -13   5      340.61      331.75       49.52 o   0.2844E-03
  -2 -13   5       69.39      100.30       15.68 o   0.7032E-03
  -1 -13   5      134.94      121.56       21.03 o   0.6278E-03
   0 -13   5      320.07      283.84       28.98 o   0.3113E-03
   1 -13   5      137.85      167.64       19.19 o   0.4818E-03
   2 -13   5      948.24      876.69       58.81 o   0.1285E-03
   3 -13   5       91.87       61.63       17.16 o   0.9955E-03
   4 -13   5      365.48      316.94       30.08 o   0.2768E-03
   5 -13   5      269.80      190.73       25.05 o   0.3890E-03
   6 -13   5        4.11        3.89        9.99 o   0.6105E-02
   7 -13   5      298.68      260.68       32.27 o   0.3328E-03
   8 -13   5       23.97       54.03       13.99 o   0.1133E-02
   9 -13   5      246.58      228.64       46.96 o   0.3772E-03
  10 -13   5       55.58      115.47       29.75 o   0.5780E-03
  -6 -12   5       61.46      104.70       24.91 o   0.6722E-03
  -5 -12   5       40.47       40.90       20.96 o   0.1557E-02
  -4 -12   5      683.39      696.38       41.98 o   0.1619E-03
  -3 -12   5      716.52      553.35       42.28 o   0.1608E-03
  -2 -12   5      122.87      155.88       18.96 o   0.4952E-03
  -1 -12   5      307.02      286.77       26.50 o   0.3155E-03
   0 -12   5       12.56        9.92       11.56 o   0.3843E-02
   1 -12   5      230.41      239.24       22.97 o   0.3626E-03
   2 -12   5       92.48      148.25       19.10 o   0.5106E-03
   3 -12   5      813.42      754.89       41.75 o   0.1450E-03
   4 -12   5     1529.59     1587.71       58.62 o   0.8933E-04
   5 -12   5       -6.66        4.87       14.06 o   0.5489E-02
   6 -12   5      247.73      272.99       23.37 o   0.3255E-03
   7 -12   5       53.50       38.83       14.68 o   0.1513E-02
   8 -12   5       51.63        9.06       14.99 o   0.3480E-02
   9 -12   5      438.62      405.92       31.33 o   0.2364E-03
  10 -12   5       41.74        2.88       18.48 o   0.5158E-02
  11 -12   5      460.87      402.20       44.81 o   0.2303E-03
  -6 -11   5        8.59       22.15       10.95 o   0.2256E-02
  -5 -11   5      551.04      502.86       36.53 o   0.1973E-03
  -4 -11   5     1022.45     1046.10       48.92 o   0.1216E-03
  -3 -11   5      211.84      239.83       23.70 o   0.3548E-03
  -2 -11   5     1517.78     1504.52       58.33 o   0.9204E-04
  -1 -11   5       10.94       19.48       11.40 o   0.2519E-02
   0 -11   5       69.03       84.03       12.92 o   0.8573E-03
   1 -11   5      -10.57        1.85       10.83 o   0.6708E-02
   2 -11   5      321.77      340.40       30.65 o   0.2694E-03
   3 -11   5     3208.21     3675.19       86.34 o   0.3825E-04
   4 -11   5      252.32      253.19       23.31 o   0.3619E-03
   5 -11   5      776.49      723.17       38.68 o   0.1504E-03
   6 -11   5      139.40      128.50       16.77 o   0.5988E-03
   7 -11   5       20.34       56.61       10.73 o   0.1122E-02
   8 -11   5       10.06       22.59       12.24 o   0.2327E-02
   9 -11   5       14.33       16.77       10.25 o   0.2912E-02
  10 -11   5      602.23      544.24       48.69 o   0.1843E-03
  11 -11   5      359.32      362.08       39.61 o   0.2672E-03
  12 -11   5       26.01       31.49       16.96 o   0.1787E-02
  -8 -10   5      302.14      267.64       35.50 o   0.3245E-03
  -7 -10   5       -8.97        3.35       10.39 o   0.6468E-02
  -6 -10   5      130.83      175.85       18.52 o   0.4395E-03
  -5 -10   5      855.12      945.52       43.26 o   0.1213E-03
  -4 -10   5       20.81        0.10       10.37 o   0.3699E-02
  -3 -10   5     2163.95     2140.67       68.66 o   0.7143E-04
  -2 -10   5      349.20      321.70       26.29 o   0.2844E-03
  -1 -10   5      542.74      531.70       31.60 o   0.1973E-03
   0 -10   5      730.20      672.13       35.66 o   0.1578E-03
   1 -10   5       29.36       45.19        9.67 o   0.1261E-02
   2 -10   5     1768.15     1836.71       57.64 o   0.7863E-04
   3 -10   5      376.26      368.33       20.46 o   0.2605E-03
   4 -10   5     1759.96     1768.58       57.29 o   0.8273E-04
   5 -10   5     1642.48     1820.60       55.09 o   0.7241E-04
   6 -10   5       11.10        8.12        9.04 o   0.4415E-02
   7 -10   5      105.04       58.19       13.43 o   0.9706E-03
   8 -10   5        2.26        5.86        9.09 o   0.4932E-02
   9 -10   5      120.25       61.41       16.39 o   0.9508E-03
  10 -10   5      211.90      270.86       22.50 o   0.3121E-03
  11 -10   5       11.97        6.10       13.05 o   0.5022E-02
  12 -10   5      297.95      299.53       35.52 o   0.3115E-03
  13 -10   5       46.61       62.88       25.45 o   0.1054E-02
  -9  -9   5      377.35      385.17       39.44 o   0.2545E-03
  -8  -9   5      206.31      194.55       28.62 o   0.4285E-03
  -7  -9   5      210.05      236.34       23.16 o   0.3500E-03
  -6  -9   5      985.69      880.28       45.32 o   0.1243E-03
  -5  -9   5       -6.88        4.90       10.75 o   0.5650E-02
  -4  -9   5      691.05      684.47       35.70 o   0.1644E-03
  -3  -9   5      426.32      435.75       27.14 o   0.2342E-03
  -2  -9   5      186.17      195.91       18.22 o   0.4155E-03
  -1  -9   5     2197.54     2279.70       63.27 o   0.6590E-04
   0  -9   5      102.11       73.11       13.46 o   0.8643E-03
   1  -9   5     1309.93     1305.94       56.32 o   0.1027E-03
   2  -9   5      597.49      477.64       24.53 o   0.1876E-03
   3  -9   5      268.04      243.90       16.34 o   0.3504E-03
   4  -9   5     2401.83     2340.21       52.76 o   0.6500E-04
   5  -9   5      502.27      521.04       21.09 o   0.2004E-03
   6  -9   5     1537.16     1539.35       42.71 o   0.9081E-04
   7  -9   5      202.21      268.52       15.82 o   0.3104E-03
   8  -9   5      273.69      292.53       18.55 o   0.3188E-03
   9  -9   5        9.79       26.86        8.85 o   0.2075E-02
  10  -9   5        2.71        1.44        9.27 o   0.7054E-02
  11  -9   5      375.87      373.04       37.78 o   0.2634E-03
  12  -9   5      251.60      242.82       31.89 o   0.3614E-03
  13  -9   5      240.46      104.06       34.17 o   0.5352E-03
 -10  -8   5       -0.20       52.52       15.27 o   0.1069E-02
  -9  -8   5      219.89      191.63       28.88 o   0.4186E-03
  -8  -8   5      111.96      122.57       16.74 o   0.6253E-03
  -7  -8   5     2650.29     2483.93       76.69 o   0.5876E-04
  -6  -8   5      177.77      253.84       18.87 o   0.3130E-03
  -5  -8   5      622.73      635.08       32.54 o   0.1732E-03
  -4  -8   5      264.18      296.22       20.75 o   0.3025E-03
  -3  -8   5       13.89       19.70        7.85 o   0.2559E-02
  -2  -8   5     1469.43     1554.84       47.43 o   0.8541E-04
  -1  -8   5      418.19      302.66       24.11 o   0.2611E-03
   0  -8   5     5348.85     5499.14      106.81 o   0.3630E-04
   1  -8   5     1322.44     1162.00       41.62 o   0.9763E-04
   2  -8   5      101.56      108.79        9.96 o   0.7280E-03
   3  -8   5       33.03       12.35        4.93 o   0.3060E-02
   4  -8   5      502.86      500.74       17.66 o   0.2078E-03
   5  -8   5      978.61      904.10       36.77 o   0.1256E-03
   6  -8   5     1424.61     1455.64       41.21 o   0.9680E-04
   7  -8   5      543.46      555.90       25.21 o   0.1912E-03
   8  -8   5      630.01      653.73       32.48 o   0.1701E-03
   9  -8   5        5.02        4.25        8.37 o   0.5729E-02
  10  -8   5       42.48       36.47       14.06 o   0.1687E-02
  11  -8   5      306.79      290.39       32.79 o   0.3139E-03
  12  -8   5        5.82        0.20       14.66 o   0.5068E-02
  13  -8   5      384.46      313.68       66.81 o   0.2726E-03
 -11  -7   5       72.62       47.80       26.08 o   0.1276E-02
 -10  -7   5       78.96      104.32       16.47 o   0.7052E-03
  -9  -7   5       16.73       12.59       13.25 o   0.3438E-02
  -8  -7   5     1587.45     1689.98       55.82 o   0.8020E-04
  -7  -7   5      636.92      662.60       33.36 o   0.1676E-03
  -6  -7   5      558.72      594.46       29.83 o   0.1776E-03
  -5  -7   5      499.15      544.75       21.62 o   0.1902E-03
  -4  -7   5      170.79      219.42       15.75 o   0.3658E-03
  -3  -7   5      152.34      194.27       14.24 o   0.4164E-03
  -2  -7   5      250.98      266.01       17.88 o   0.3468E-03
  -1  -7   5     4609.44     4726.48       92.79 o   0.4135E-04
   0  -7   5     5963.76     6093.29      110.67 o   0.3446E-04
   1  -7   5       -3.11        3.24        5.93 o   0.6757E-02
   2  -7   5     2227.79     2344.30       43.46 o   0.6353E-04
   3  -7   5     1631.66     1583.16       30.16 o   0.8607E-04
   4  -7   5        4.94        4.09        3.60 o   0.5519E-02
   5  -7   5      715.57      646.91       22.80 o   0.1604E-03
   6  -7   5      383.38      420.25       19.15 o   0.2288E-03
   7  -7   5     2387.67     2369.41       53.88 o   0.6715E-04
   8  -7   5       79.00       95.91       12.82 o   0.7853E-03
   9  -7   5      169.31      166.67       15.87 o   0.4837E-03
  10  -7   5      263.44      250.18       20.45 o   0.3525E-03
  11  -7   5       43.91       42.57       13.54 o   0.1505E-02
  12  -7   5       50.27      114.61       21.13 o   0.6032E-03
  13  -7   5       10.52       40.77       23.23 o   0.1301E-02
 -12  -6   5        2.48       24.17       16.76 o   0.2132E-02
 -11  -6   5      117.33      139.74       24.42 o   0.5543E-03
 -10  -6   5        2.03        0.28       14.11 o   0.4637E-02
  -9  -6   5      646.72      690.48       33.45 o   0.1575E-03
  -8  -6   5      582.65      503.04       30.81 o   0.1899E-03
  -7  -6   5      451.68      471.62       26.09 o   0.2206E-03
  -6  -6   5     2807.22     2845.94       58.06 o   0.5871E-04
  -5  -6   5      707.76      702.50       30.38 o   0.1614E-03
  -4  -6   5      787.88      825.62       30.97 o   0.1382E-03
  -3  -6   5      260.00      246.58       16.85 o   0.3602E-03
  -2  -6   5     1604.80     1655.66       44.43 o   0.8365E-04
  -1  -6   5     3898.57     3741.59       60.48 o   0.4505E-04
   0  -6   5      145.64      139.22        9.01 o   0.5805E-03
   1  -6   5     5316.03     5421.85       60.82 o   0.3862E-04
   2  -6   5     4720.32     4993.72       59.22 o   0.3593E-04
   3  -6   5       25.54       48.17        3.79 o   0.1302E-02
   4  -6   5      341.13      303.56       10.97 o   0.2907E-03
   5  -6   5      102.41      115.56        7.01 o   0.6038E-03
   6  -6   5      962.17      972.97       25.18 o   0.1286E-03
   7  -6   5     1888.00     1792.29       36.97 o   0.7635E-04
   8  -6   5      266.64      236.80       15.85 o   0.3556E-03
   9  -6   5     1518.84     1503.36       48.71 o   0.9253E-04
  10  -6   5       -2.43       19.84        8.44 o   0.2397E-02
  11  -6   5        6.51       17.18        8.76 o   0.2681E-02
  12  -6   5       38.13       34.08       17.97 o   0.1711E-02
  13  -6   5      -31.24        0.09       28.50 o   0.2606E-02
 -13  -5   5       13.04        7.15       17.54 o   0.4590E-02
 -12  -5   5      434.51      452.37       44.73 o   0.2247E-03
 -11  -5   5       42.31       28.90       16.47 o   0.1929E-02
 -10  -5   5      688.44      672.63       44.83 o   0.1649E-03
  -9  -5   5      263.56      268.95       26.30 o   0.3362E-03
  -8  -5   5        3.06        0.49       10.72 o   0.6368E-02
  -7  -5   5      509.18      576.91       25.78 o   0.1745E-03
  -6  -5   5     1271.62     1161.14       40.68 o   0.1021E-03
  -5  -5   5     1531.56     1533.33       43.72 o   0.9190E-04
  -4  -5   5     3266.79     3151.45       69.34 o   0.5241E-04
  -3  -5   5      718.30      757.52       23.40 o   0.1460E-03
  -2  -5   5     1017.44      932.21       19.35 o   0.1217E-03
  -1  -5   5      405.12      326.98       14.21 o   0.2585E-03
   0  -5   5      661.30      840.35       16.91 o   0.1246E-03
   1  -5   5    12648.88    11774.28      148.86 o   0.1613E-04
   2  -5   5       64.31       56.60        5.88 o   0.1127E-02
   3  -5   5     7897.36     7737.07       97.13 o   0.2813E-04
   4  -5   5       80.58       71.11        6.10 o   0.9198E-03
   5  -5   5      704.95      647.04       19.55 o   0.1622E-03
   6  -5   5      252.05      245.08       11.90 o   0.3560E-03
   7  -5   5      115.83       94.22       10.71 o   0.7221E-03
   8  -5   5     2248.92     2297.96       50.24 o   0.7033E-04
   9  -5   5      313.79      303.87       22.25 o   0.3040E-03
  10  -5   5      348.34      292.24       24.30 o   0.2928E-03
  11  -5   5       73.24       49.19       15.78 o   0.1252E-02
  12  -5   5       -6.97        5.52       13.65 o   0.5374E-02
 -13  -4   5      164.80      135.42       29.87 o   0.5517E-03
 -12  -4   5      150.47      198.71       26.62 o   0.4027E-03
 -11  -4   5      473.59      480.57       42.29 o   0.2118E-03
 -10  -4   5      822.04      973.25       41.42 o   0.1116E-03
  -9  -4   5        1.51        1.87       10.33 o   0.6892E-02
  -8  -4   5      325.71      365.74       26.79 o   0.2604E-03
  -7  -4   5      861.12      797.94       42.85 o   0.1388E-03
  -6  -4   5      672.78      547.64       26.52 o   0.1693E-03
  -5  -4   5     3029.89     3380.43       50.01 o   0.4291E-04
  -4  -4   5      247.37      305.80       10.35 o   0.2814E-03
  -3  -4   5     2332.07     2447.50       38.70 o   0.6214E-04
  -2  -4   5      816.78      664.09       22.68 o   0.1439E-03
  -1  -4   5       86.55      103.99        6.56 o   0.6992E-03
   0  -4   5     3522.98     3543.25       65.90 o   0.5151E-04
   1  -4   5      312.43      304.87       10.99 o   0.3019E-03
   2  -4   5     2203.57     2832.34       37.14 o   0.3867E-04
   3  -4   5      206.33      136.45        9.10 o   0.4981E-03
   4  -4   5      602.71      618.46       20.51 o   0.1709E-03
   5  -4   5      628.05      703.84       21.46 o   0.1589E-03
   6  -4   5       94.79       72.62        9.31 o   0.8901E-03
   7  -4   5     2927.26     2806.00       57.97 o   0.5557E-04
   8  -4   5     1007.31     1083.33       32.63 o   0.1097E-03
   9  -4   5      560.68      587.15       25.38 o   0.1814E-03
  10  -4   5      422.52      519.53       33.64 o   0.1843E-03
  11  -4   5       -6.70        0.18       17.19 o   0.4390E-02
  12  -4   5      110.50       64.23       22.97 o   0.9257E-03
  13  -4   5       62.19       24.41       25.91 o   0.2021E-02
 -13  -3   5       49.41       48.77       15.45 o   0.1339E-02
 -12  -3   5      255.02      249.88       32.40 o   0.3577E-03
 -11  -3   5      980.54     1044.12       58.63 o   0.1171E-03
 -10  -3   5      146.32      125.74       18.49 o   0.5799E-03
  -9  -3   5      413.62      326.55       30.05 o   0.2584E-03
  -8  -3   5     1362.21     1410.28       50.46 o   0.9558E-04
  -7  -3   5      360.83      445.49       20.46 o   0.2134E-03
  -6  -3   5      230.21      282.05       10.91 o   0.3067E-03
  -5  -3   5      160.75      183.68        8.71 o   0.4496E-03
  -4  -3   5     6536.65     6682.03      110.49 o   0.3257E-04
  -3  -3   5     4227.94     4240.26       96.81 o   0.4602E-04
  -2  -3   5      711.22      687.74       19.72 o   0.1608E-03
  -1  -3   5     6007.12     6671.19      124.22 o   0.2559E-04
   0  -3   5      943.44      680.70       23.75 o   0.1256E-03
   1  -3   5     1566.27     1243.77       29.45 o   0.7960E-04
   2  -3   5      618.70      631.34       15.08 o   0.1772E-03
   3  -3   5      605.25      616.91       16.90 o   0.1777E-03
   4  -3   5     6513.05     6987.02      120.32 o   0.2564E-04
   5  -3   5      189.32      166.74       14.41 o   0.4675E-03
   6  -3   5     1485.64     1488.84       44.24 o   0.9058E-04
   7  -3   5       24.69       33.57        8.47 o   0.1851E-02
   8  -3   5      -24.38        0.40       10.61 o   0.5160E-02
   9  -3   5      430.52      385.02       29.35 o   0.2419E-03
  10  -3   5      216.83      210.22       23.58 o   0.4094E-03
  11  -3   5      452.95      393.65       44.56 o   0.2332E-03
  12  -3   5      167.77      179.53       37.68 o   0.4592E-03
  13  -3   5       15.78       23.16       16.60 o   0.2333E-02
 -14  -2   5       35.42       37.63       15.89 o   0.1624E-02
 -13  -2   5       18.39       12.50       15.82 o   0.3475E-02
 -12  -2   5      343.42      317.98       35.26 o   0.2870E-03
 -11  -2   5      303.67      285.57       49.61 o   0.3177E-03
 -10  -2   5      642.41      665.81       40.55 o   0.1637E-03
  -9  -2   5     1737.64     1765.11       53.01 o   0.8268E-04
  -8  -2   5      186.75      208.99       11.11 o   0.4272E-03
  -7  -2   5      546.26      510.36       17.50 o   0.1980E-03
  -6  -2   5      423.10      440.34       12.43 o   0.2326E-03
  -5  -2   5      646.31      599.39       23.72 o   0.1733E-03
  -4  -2   5     4298.11     4633.48       78.48 o   0.3728E-04
  -3  -2   5      977.80      819.99       35.08 o   0.1238E-03
  -2  -2   5    14481.46    14199.97      260.76 o   0.1842E-04
  -1  -2   5     2568.10     2492.45       52.58 o   0.6119E-04
   0  -2   5      801.44      695.25       19.70 o   0.1464E-03
   1  -2   5       82.87      104.07        6.34 o   0.7290E-03
   2  -2   5      100.67       60.16        6.99 o   0.9714E-03
   3  -2   5     6698.21     6522.59       93.48 o   0.3173E-04
   4  -2   5     2880.06     2985.03       69.73 o   0.5586E-04
   5  -2   5     3288.54     3541.80       70.54 o   0.4606E-04
   6  -2   5     2968.62     2962.64       68.93 o   0.5806E-04
   7  -2   5       32.51       48.17        9.39 o   0.1294E-02
   8  -2   5      118.44      151.71       15.88 o   0.4870E-03
   9  -2   5      195.42      208.62       21.31 o   0.4041E-03
  10  -2   5      170.63      210.98       22.17 o   0.3914E-03
  11  -2   5      459.79      380.44       46.58 o   0.2327E-03
  12  -2   5       -2.65       18.76       19.68 o   0.2416E-02
 -15  -1   5      134.17      125.79       40.80 o   0.6229E-03
 -14  -1   5       44.52       12.59       19.39 o   0.2974E-02
 -13  -1   5      142.37       96.27       39.68 o   0.6916E-03
 -12  -1   5      109.28      106.73       33.41 o   0.7007E-03
 -11  -1   5       37.65       29.75       18.77 o   0.1976E-02
 -10  -1   5     1690.70     1764.30       70.99 o   0.8104E-04
  -9  -1   5       86.47      112.65        7.60 o   0.6283E-03
  -8  -1   5     1555.39     1621.04       33.54 o   0.8569E-04
  -7  -1   5      318.23      272.86       13.92 o   0.3118E-03
  -6  -1   5      390.92      388.74       18.71 o   0.2528E-03
  -5  -1   5     2460.76     2114.49       52.88 o   0.5792E-04
  -4  -1   5      225.43      202.10       15.91 o   0.4152E-03
  -3  -1   5    16415.32    16950.49      426.75 o   0.1579E-04
  -2  -1   5     4519.77     4715.74       77.99 o   0.4017E-04
  -1  -1   5     1142.98     1288.23       26.43 o   0.9122E-04
   0  -1   5     1605.16     1438.90       28.80 o   0.8347E-04
   1  -1   5      599.49      730.55       17.49 o   0.1390E-03
   2  -1   5     1360.01     1335.55       36.35 o   0.9842E-04
   3  -1   5     2286.96     2332.43       43.59 o   0.6681E-04
   4  -1   5     1915.79     1986.86       55.98 o   0.7157E-04
   5  -1   5     4503.26     4645.40      100.34 o   0.3976E-04
   6  -1   5      285.84      314.39       22.80 o   0.2950E-03
   7  -1   5      108.43      151.85       14.94 o   0.5198E-03
   8  -1   5      510.47      506.40       33.43 o   0.2062E-03
   9  -1   5       -5.19        0.34       10.68 o   0.5056E-02
  10  -1   5      410.73      408.64       33.61 o   0.2440E-03
  11  -1   5        2.73        0.57       14.70 o   0.6307E-02
 -15   0   5       33.26        0.80       21.77 o   0.5374E-02
 -14   0   5      206.89      216.04       46.06 o   0.3961E-03
 -13   0   5      134.43      178.08       37.13 o   0.4394E-03
 -12   0   5       -4.61        1.13       13.74 o   0.7031E-02
 -11   0   5      461.73      491.23       37.60 o   0.2121E-03
 -10   0   5      197.26      214.06       19.14 o   0.4136E-03
  -9   0   5      805.66      846.70       27.77 o   0.1395E-03
  -8   0   5      485.30      508.34       16.76 o   0.2047E-03
  -7   0   5      541.59      548.48       16.59 o   0.1977E-03
  -6   0   5     1426.74     1430.93       32.65 o   0.9647E-04
  -5   0   5      834.23      818.29       31.38 o   0.1427E-03
  -4   0   5     1330.20     1503.59       33.79 o   0.8196E-04
  -3   0   5     6335.65     6086.98       99.39 o   0.3155E-04
  -2   0   5       28.36       22.98        5.24 o   0.2307E-02
  -1   0   5     6637.65     6925.24       85.88 o   0.2992E-04
   0   0   5     1929.68     1831.83       33.99 o   0.7561E-04
   1   0   5     1265.54     1432.73       33.58 o   0.8357E-04
   2   0   5      942.27      831.23       27.73 o   0.1287E-03
   3   0   5      537.41      508.71       19.42 o   0.1999E-03
   4   0   5     2103.99     2161.12       60.30 o   0.7158E-04
   5   0   5      521.48      500.74       30.22 o   0.2035E-03
   6   0   5     1024.71     1033.95       45.04 o   0.1211E-03
   7   0   5     1590.24     1574.97       59.85 o   0.8911E-04
   8   0   5       26.22       16.94       11.89 o   0.2638E-02
   9   0   5      157.29      186.30       20.28 o   0.4378E-03
  10   0   5       -8.15        0.66       11.23 o   0.6110E-02
  11   0   5       55.24       50.40       19.06 o   0.1292E-02
 -15   1   5      115.34      111.92       36.64 o   0.6870E-03
 -14   1   5      300.17      337.61       53.04 o   0.2726E-03
 -13   1   5       27.08        2.69       17.15 o   0.5773E-02
 -12   1   5      266.07      309.51       30.01 o   0.2894E-03
 -11   1   5      354.10      324.49       25.39 o   0.2809E-03
 -10   1   5       35.31       32.27        8.98 o   0.1842E-02
  -9   1   5      671.28      792.70       24.75 o   0.1346E-03
  -8   1   5        1.47        2.83        4.78 o   0.6928E-02
  -7   1   5     4006.91     4080.38       57.71 o   0.4693E-04
  -6   1   5      941.41      913.90       24.67 o   0.1303E-03
  -5   1   5     1157.57     1148.60       28.75 o   0.1124E-03
  -4   1   5      512.71      528.03       20.72 o   0.1985E-03
  -3   1   5      338.97      305.40       23.03 o   0.2945E-03
  -2   1   5     1209.45     1114.04       36.34 o   0.1060E-03
  -1   1   5     2610.61     2509.96       51.01 o   0.6144E-04
   0   1   5     2661.79     2451.13       54.37 o   0.5758E-04
   1   1   5     4215.34     4717.63       74.02 o   0.3296E-04
   2   1   5       70.03       97.09        8.48 o   0.7356E-03
   3   1   5      676.88      650.93       25.50 o   0.1671E-03
   4   1   5     1035.40     1027.32       34.06 o   0.1216E-03
   5   1   5        3.33        5.42        6.63 o   0.5335E-02
   6   1   5     1933.14     1830.36       66.18 o   0.7511E-04
   7   1   5       -0.52        2.58        8.05 o   0.6967E-02
   8   1   5      828.18      709.59       46.14 o   0.1425E-03
   9   1   5       15.87        8.44       12.65 o   0.4244E-02
  10   1   5       33.64       41.74       14.49 o   0.1462E-02
  11   1   5      231.99      163.32       44.74 o   0.4452E-03
 -14   2   5       14.60       27.16       21.54 o   0.2057E-02
 -13   2   5      532.72      504.11       43.87 o   0.2018E-03
 -12   2   5      200.97      242.59       20.32 o   0.3549E-03
 -11   2   5       13.16        8.55        8.38 o   0.4356E-02
 -10   2   5        0.26        3.19        7.91 o   0.6531E-02
  -9   2   5       20.99       16.14        5.56 o   0.2881E-02
  -8   2   5     2309.04     2281.92       37.19 o   0.6810E-04
  -7   2   5     2023.41     2019.82       41.18 o   0.7576E-04
  -6   2   5     2264.26     2316.61       45.53 o   0.7018E-04
  -5   2   5     4590.89     4585.35      104.12 o   0.4347E-04
  -4   2   5     2178.89     2067.34       61.91 o   0.6966E-04
  -3   2   5      144.18      224.91       15.56 o   0.3602E-03
  -2   2   5     1477.58     1489.45       39.46 o   0.9414E-04
  -1   2   5      651.95      660.32       26.27 o   0.1655E-03
   0   2   5     6022.44     5860.20       97.01 o   0.3407E-04
   1   2   5       10.02        0.73        6.60 o   0.6644E-02
   2   2   5     1698.24     1722.43       43.78 o   0.8565E-04
   3   2   5     1539.26     1785.98       42.86 o   0.6968E-04
   4   2   5       92.21       91.42       11.29 o   0.7602E-03
   5   2   5     1117.90     1181.52       48.54 o   0.1049E-03
   6   2   5       38.23       47.99       11.15 o   0.1310E-02
   7   2   5      664.09      701.60       41.12 o   0.1559E-03
   8   2   5      191.46      183.32       24.41 o   0.4551E-03
   9   2   5       18.40        3.24       13.91 o   0.5853E-02
  10   2   5      191.69      141.46       43.15 o   0.5147E-03
 -14   3   5      300.14      154.15       52.64 o   0.3959E-03
 -13   3   5      416.12      462.11       37.53 o   0.2131E-03
 -12   3   5      -21.59        2.41       10.92 o   0.6196E-02
 -11   3   5      375.31      373.71       24.89 o   0.2607E-03
 -10   3   5       68.02       96.92        8.94 o   0.7697E-03
  -9   3   5      439.35      499.70       14.75 o   0.1956E-03
  -8   3   5      824.47      872.65       19.82 o   0.1367E-03
  -7   3   5      432.85      586.28       29.51 o   0.1652E-03
  -6   3   5     4237.25     4258.92       78.04 o   0.4602E-04
  -5   3   5      629.94      582.02       20.51 o   0.1768E-03
  -4   3   5      427.58      441.64       17.38 o   0.2167E-03
  -3   3   5     1559.21     1318.01       31.60 o   0.8407E-04
  -2   3   5       22.76       20.82        7.34 o   0.2436E-02
  -1   3   5     2460.34     2196.63       60.54 o   0.5886E-04
   0   3   5      286.32      259.84       19.54 o   0.3350E-03
   1   3   5     1581.78     1553.85       50.42 o   0.8926E-04
   2   3   5     2355.12     2364.88       67.36 o   0.6764E-04
   3   3   5      229.49      280.29       17.05 o   0.3084E-03
   4   3   5      737.02      805.92       38.79 o   0.1401E-03
   5   3   5      429.77      466.09       31.00 o   0.2143E-03
   6   3   5      129.70      145.83       18.98 o   0.5588E-03
   7   3   5      266.00      302.47       27.23 o   0.2988E-03
   8   3   5      -11.13        0.02       12.70 o   0.2738E-02
   9   3   5      401.03      358.65       63.39 o   0.2547E-03
 -14   4   5      110.11       99.69       32.89 o   0.7347E-03
 -13   4   5        2.97        1.16       23.51 o   0.6995E-02
 -12   4   5      469.71      398.79       28.90 o   0.2286E-03
 -11   4   5      121.68      167.59       15.30 o   0.4668E-03
 -10   4   5        4.73        2.86        5.84 o   0.6789E-02
  -9   4   5      294.96      305.85       19.32 o   0.3024E-03
  -8   4   5      114.78      117.89        9.41 o   0.6601E-03
  -7   4   5     1775.30     1987.31       41.22 o   0.6783E-04
  -6   4   5     1868.73     1820.24       39.61 o   0.7833E-04
  -5   4   5      735.89      927.26       23.42 o   0.1177E-03
  -4   4   5     3776.23     3924.01       57.95 o   0.4477E-04
  -3   4   5      373.16      332.90       21.29 o   0.2700E-03
  -2   4   5      490.07      522.21       23.95 o   0.1936E-03
  -1   4   5      129.26       69.94       13.84 o   0.9086E-03
   0   4   5      276.79      263.18       20.71 o   0.3334E-03
   1   4   5     2201.82     2207.04       64.39 o   0.7110E-04
   2   4   5      169.90      202.41       18.38 o   0.3956E-03
   3   4   5     1500.73     1579.75       56.57 o   0.8620E-04
   4   4   5      184.84      186.55       21.05 o   0.4540E-03
   5   4   5       24.46       29.19       10.21 o   0.1870E-02
   6   4   5       54.20       34.51       15.20 o   0.1718E-02
   7   4   5       72.48       59.28       17.13 o   0.1120E-02
   8   4   5      322.59      294.85       40.07 o   0.3032E-03
 -14   5   5      -12.36       41.12       29.22 o   0.1316E-02
 -13   5   5        4.98       14.80       16.80 o   0.2960E-02
 -12   5   5      190.02      197.08       25.02 o   0.4212E-03
 -11   5   5      170.53      145.95       23.43 o   0.5264E-03
 -10   5   5     1133.50     1196.36       55.10 o   0.1078E-03
  -9   5   5       11.25       13.09       11.00 o   0.3463E-02
  -8   5   5      104.62      193.09       11.26 o   0.4089E-03
  -7   5   5      541.54      559.76       16.30 o   0.1956E-03
  -6   5   5      484.59      472.60       16.00 o   0.2156E-03
  -5   5   5      762.51      940.22       21.59 o   0.1149E-03
  -4   5   5      127.12      108.90       13.12 o   0.6722E-03
  -3   5   5      638.93      647.42       30.22 o   0.1740E-03
  -2   5   5      272.26      283.03       25.67 o   0.3129E-03
  -1   5   5       43.52       31.99       12.06 o   0.1678E-02
   0   5   5     1564.90     1595.42       52.84 o   0.9070E-04
   1   5   5      711.39      705.54       36.13 o   0.1607E-03
   2   5   5     1078.57     1096.77       47.51 o   0.1148E-03
   3   5   5      554.75      545.75       35.27 o   0.1942E-03
   4   5   5       23.57       22.08       11.90 o   0.2231E-02
   5   5   5      126.97      118.56       19.43 o   0.6324E-03
   6   5   5       87.89       79.15       19.50 o   0.8880E-03
   7   5   5      164.47      161.84       32.15 o   0.5044E-03
 -13   6   5       19.81       46.16       21.77 o   0.1264E-02
 -12   6   5        5.11        5.05       21.45 o   0.5609E-02
 -11   6   5      542.89      543.09       38.98 o   0.1974E-03
 -10   6   5      106.51       97.52       18.76 o   0.7288E-03
  -9   6   5      194.64      181.70       22.89 o   0.4581E-03
  -8   6   5      790.35      909.46       44.78 o   0.1231E-03
  -7   6   5      198.22      244.66       14.75 o   0.3477E-03
  -6   6   5      647.66      735.55       23.62 o   0.1498E-03
  -5   6   5       80.75       76.15       11.32 o   0.9015E-03
  -4   6   5      766.09      881.00       33.80 o   0.1259E-03
  -3   6   5      500.82      523.86       28.12 o   0.1945E-03
  -2   6   5       -6.00        7.56        9.02 o   0.5253E-02
  -1   6   5      346.93      356.29       31.40 o   0.2651E-03
   0   6   5      608.37      587.35       33.51 o   0.1818E-03
   1   6   5       82.83      122.47       14.22 o   0.5899E-03
   2   6   5      465.31      419.78       32.52 o   0.2267E-03
   3   6   5        6.71       16.66       11.23 o   0.2855E-02
   4   6   5      324.46      306.69       30.37 o   0.2971E-03
   5   6   5      253.57      250.91       28.21 o   0.3560E-03
   6   6   5       45.29       71.98       29.40 o   0.9059E-03
 -13   7   5        1.16       10.22       24.73 o   0.3917E-02
 -12   7   5       -7.38       17.32       20.45 o   0.2579E-02
 -11   7   5       47.24       91.84       20.71 o   0.7428E-03
 -10   7   5      151.53      130.20       22.93 o   0.5657E-03
  -9   7   5     1058.77     1055.96       55.24 o   0.1195E-03
  -8   7   5      136.16      141.80       16.72 o   0.5643E-03
  -7   7   5      170.47      165.15       21.48 o   0.4967E-03
  -6   7   5      127.20      155.10       13.30 o   0.5086E-03
  -5   7   5        6.79       34.27        7.38 o   0.1545E-02
  -4   7   5      445.95      431.53       27.10 o   0.2311E-03
  -3   7   5       -5.05        1.71        9.74 o   0.6975E-02
  -2   7   5     1349.86     1328.11       52.42 o   0.1001E-03
  -1   7   5      956.25      917.62       45.53 o   0.1287E-03
   0   7   5      121.53       99.81       16.79 o   0.7046E-03
   1   7   5      295.72      285.91       25.88 o   0.3168E-03
   2   7   5       35.71       40.05       12.02 o   0.1580E-02
   3   7   5      148.00      132.65       20.73 o   0.5769E-03
   4   7   5      396.10      364.38       34.85 o   0.2564E-03
   5   7   5        1.51       66.40       19.45 o   0.8505E-03
 -12   8   5      -44.40       11.19       33.20 o   0.3169E-02
 -11   8   5      -28.39        9.06       24.35 o   0.3844E-02
 -10   8   5      284.34      298.19       48.96 o   0.3133E-03
  -9   8   5      255.96      185.30       28.70 o   0.4092E-03
  -8   8   5      260.55      259.00       23.78 o   0.3490E-03
  -7   8   5      357.20      396.07       31.35 o   0.2425E-03
  -6   8   5        2.14        0.02       11.20 o   0.3715E-02
  -5   8   5      126.75      166.17       21.03 o   0.4631E-03
  -4   8   5      134.88       89.99       16.89 o   0.7307E-03
  -3   8   5      530.25      588.85       32.85 o   0.1747E-03
  -2   8   5      929.37      793.03       45.38 o   0.1293E-03
  -1   8   5       25.37       40.28       13.18 o   0.1389E-02
   0   8   5      309.99      282.47       23.55 o   0.3118E-03
   1   8   5      179.37      175.09       19.21 o   0.4722E-03
   2   8   5        8.84        3.95       11.10 o   0.6118E-02
   3   8   5      234.52      258.82       32.43 o   0.3410E-03
   4   8   5       -6.62       21.15       25.80 o   0.2288E-02
 -12   9   5       -5.78       13.57       24.04 o   0.3018E-02
 -11   9   5      104.31       49.44       33.32 o   0.1143E-02
 -10   9   5       93.63      152.30       33.71 o   0.4848E-03
  -9   9   5       35.50       57.94       26.93 o   0.1088E-02
  -8   9   5      424.10      387.48       30.21 o   0.2441E-03
  -7   9   5       47.64       33.40       15.94 o   0.1763E-02
  -6   9   5       76.30       62.41       17.92 o   0.1072E-02
  -5   9   5      102.88      113.42       21.08 o   0.6847E-03
  -4   9   5       43.49       46.95       16.62 o   0.1374E-02
  -3   9   5      362.51      402.36       28.91 o   0.2358E-03
  -2   9   5       23.48        1.79       13.16 o   0.6126E-02
  -1   9   5      420.86      404.75       33.02 o   0.2413E-03
   0   9   5      254.11      237.47       26.89 o   0.3645E-03
   1   9   5      -32.50        1.77       15.70 o   0.5680E-02
   2   9   5      216.46      237.95       41.46 o   0.3640E-03
 -11  10   5       21.94       44.43       24.05 o   0.1356E-02
 -10  10   5       11.78        4.29       22.62 o   0.5763E-02
  -9  10   5       -2.29       27.80       21.59 o   0.1935E-02
  -8  10   5       19.38       14.41       14.28 o   0.3300E-02
  -7  10   5      151.98      179.59       24.33 o   0.4501E-03
  -6  10   5      143.55      192.74       25.15 o   0.4070E-03
  -5  10   5       40.75       51.30       15.69 o   0.1272E-02
  -4  10   5      265.01      254.77       33.34 o   0.3495E-03
  -3  10   5       31.74       34.27       16.41 o   0.1824E-02
  -2  10   5       20.30       26.82       15.16 o   0.1983E-02
  -1  10   5      155.34      130.08       42.35 o   0.5797E-03
   0  10   5       38.12        0.18       22.82 o   0.4176E-02
   1  10   5      256.93      247.52       49.10 o   0.3536E-03
  -9  11   5        7.58       22.57       22.03 o   0.2234E-02
  -8  11   5       41.77       25.74       16.23 o   0.1935E-02
  -7  11   5      261.27      190.87       47.27 o   0.3983E-03
  -6  11   5       16.14       10.07       17.01 o   0.3815E-02
  -5  11   5      345.13      307.97       55.40 o   0.2904E-03
  -4  11   5       19.14       41.94       19.92 o   0.1392E-02
  -3  11   5        7.52       25.04       16.36 o   0.1948E-02
   3 -15   6      -14.99        3.87       25.65 o   0.6018E-02
   4 -15   6       54.38       35.95       18.19 o   0.1594E-02
   5 -15   6       43.70       35.78       19.00 o   0.1633E-02
   6 -15   6       84.35       53.28       23.13 o   0.1143E-02
   7 -15   6      518.00      534.63       61.13 o   0.1983E-03
  -3 -14   6      -56.56        3.12       25.28 o   0.4503E-02
  -2 -14   6      226.12      114.33       42.94 o   0.5315E-03
  -1 -14   6      519.07      513.57       62.15 o   0.2042E-03
   0 -14   6       22.00        0.08       13.12 o   0.3776E-02
   1 -14   6      794.26      732.25       57.17 o   0.1477E-03
   2 -14   6       95.54       78.34       23.36 o   0.8809E-03
   3 -14   6       52.58       42.21       19.17 o   0.1432E-02
   4 -14   6       -1.83       26.54       12.10 o   0.1876E-02
   5 -14   6       10.56       28.74       10.29 o   0.1948E-02
   6 -14   6      389.03      426.05       32.22 o   0.2308E-03
   7 -14   6      150.13      148.55       25.76 o   0.5395E-03
   8 -14   6      187.48      215.22       36.90 o   0.3868E-03
  -5 -13   6      235.77      333.42       43.11 o   0.2542E-03
  -4 -13   6       71.04      103.21       25.45 o   0.6891E-03
  -3 -13   6      121.09       89.87       20.47 o   0.7564E-03
  -2 -13   6      415.53      466.58       33.25 o   0.2133E-03
  -1 -13   6        8.65        7.58       11.96 o   0.4750E-02
   0 -13   6      464.12      538.98       33.71 o   0.1872E-03
   1 -13   6      304.05      258.31       34.67 o   0.3244E-03
   2 -13   6      236.55      229.06       30.91 o   0.3790E-03
   3 -13   6      502.56      546.13       41.63 o   0.1891E-03
   4 -13   6        7.38        4.92       12.12 o   0.5925E-02
   5 -13   6      354.51      223.07       29.21 o   0.3162E-03
   6 -13   6       67.90      103.61       14.45 o   0.6697E-03
   7 -13   6      129.69      109.40       23.06 o   0.6684E-03
   8 -13   6      255.22      359.41       30.82 o   0.2360E-03
   9 -13   6       43.88       61.70       18.15 o   0.1096E-02
  -5 -12   6      291.84      279.32       27.81 o   0.3231E-03
  -4 -12   6       73.36       83.32       16.63 o   0.8101E-03
  -3 -12   6     1560.47     1490.11       63.02 o   0.8881E-04
  -2 -12   6      271.00      239.53       25.64 o   0.3549E-03
  -1 -12   6      198.06      168.68       21.90 o   0.4681E-03
   0 -12   6      126.24      150.71       18.24 o   0.5472E-03
   1 -12   6      -10.67        6.15       13.67 o   0.4895E-02
   2 -12   6      869.69      986.58       52.94 o   0.1161E-03
   3 -12   6      102.37      169.21       20.28 o   0.4368E-03
   4 -12   6     1321.28     1336.11       54.04 o   0.1018E-03
   5 -12   6      384.14      497.45       28.85 o   0.1856E-03
   6 -12   6      -15.18        3.93       10.07 o   0.6001E-02
   7 -12   6      174.56      156.72       23.75 o   0.5010E-03
   8 -12   6      110.44       77.43       19.54 o   0.8333E-03
   9 -12   6      431.26      301.74       31.70 o   0.2566E-03
  10 -12   6       87.63      160.51       22.31 o   0.4602E-03
  11 -12   6       93.41       29.57       30.74 o   0.1531E-02
  -6 -11   6      131.58      151.79       18.98 o   0.5237E-03
  -5 -11   6       -6.16        5.19       10.98 o   0.5510E-02
  -4 -11   6     1931.25     1862.34       68.38 o   0.7655E-04
  -3 -11   6      717.22      666.80       40.02 o   0.1600E-03
  -2 -11   6      363.44      339.10       28.01 o   0.2722E-03
  -1 -11   6      109.54      101.51       15.65 o   0.7180E-03
   0 -11   6       54.90       21.12       14.41 o   0.2186E-02
   1 -11   6      293.08      315.48       29.45 o   0.2819E-03
   2 -11   6      579.29      440.95       40.47 o   0.1941E-03
   3 -11   6     1128.59     1232.55       57.37 o   0.9958E-04
   4 -11   6     2095.48     2173.40       66.52 o   0.7023E-04
   5 -11   6      115.27      120.34       16.73 o   0.6507E-03
   6 -11   6       97.97       98.15       15.37 o   0.7699E-03
   7 -11   6      141.11      161.94       20.69 o   0.5007E-03
   8 -11   6       16.74       10.91        9.69 o   0.4012E-02
   9 -11   6      450.23      456.89       32.50 o   0.2271E-03
  10 -11   6       17.63       17.68       13.69 o   0.2893E-02
  11 -11   6      437.22      456.07       44.22 o   0.2252E-03
  12 -11   6       12.34       16.62       18.41 o   0.2991E-02
  -8 -10   6       25.96       37.75       15.93 o   0.1560E-02
  -7 -10   6      223.71      217.23       31.06 o   0.3974E-03
  -6 -10   6       13.18       28.26       10.27 o   0.1966E-02
  -5 -10   6     1060.85     1044.32       47.88 o   0.1195E-03
  -4 -10   6     1100.00     1094.40       47.67 o   0.1166E-03
  -3 -10   6      340.31      414.67       26.12 o   0.2256E-03
  -2 -10   6     2100.51     2088.57       65.64 o   0.7372E-04
  -1 -10   6      334.16      376.48       24.76 o   0.2482E-03
   0 -10   6      146.10      104.23       20.81 o   0.6585E-03
   1 -10   6       23.76       83.71       10.97 o   0.7384E-03
   2 -10   6      390.15      440.60       31.18 o   0.2264E-03
   3 -10   6     1409.73     1429.66       46.03 o   0.9497E-04
   4 -10   6        7.45        0.36       10.76 o   0.4764E-02
   5 -10   6     1025.24      954.30       42.68 o   0.1214E-03
   6 -10   6      803.10      779.28       37.34 o   0.1467E-03
   7 -10   6        1.90       32.17        7.23 o   0.1709E-02
   8 -10   6       52.62       59.37       10.23 o   0.1111E-02
   9 -10   6       35.34       15.64       11.90 o   0.2812E-02
  10 -10   6      229.69      246.40       23.10 o   0.3627E-03
  11 -10   6      182.20      224.28       30.10 o   0.3781E-03
  12 -10   6       17.88       20.30       14.11 o   0.2461E-02
 -10  -9   6      209.78      169.82       45.86 o   0.4575E-03
  -9  -9   6        3.74        4.46       14.20 o   0.5695E-02
  -8  -9   6      510.77      541.96       43.92 o   0.1900E-03
  -7  -9   6       83.74       84.72       15.65 o   0.8647E-03
  -6  -9   6      455.96      510.65       30.49 o   0.1974E-03
  -5  -9   6      466.01      457.61       29.52 o   0.2222E-03
  -4  -9   6        6.00        6.55        8.21 o   0.4825E-02
  -3  -9   6     1083.71     1000.37       43.38 o   0.1158E-03
  -2  -9   6     1221.62     1363.41       45.29 o   0.9008E-04
  -1  -9   6      442.15      516.46       26.06 o   0.1881E-03
   0  -9   6      993.82      988.28       49.32 o   0.1256E-03
   1  -9   6      573.49      675.62       36.26 o   0.1502E-03
   2  -9   6     1048.73     1046.20       37.62 o   0.1203E-03
   3  -9   6      268.23      339.38       18.07 o   0.2624E-03
   4  -9   6      700.60      738.41       22.39 o   0.1584E-03
   5  -9   6     2783.41     3000.88       72.41 o   0.5181E-04
   6  -9   6       10.78       17.06        6.55 o   0.2972E-02
   7  -9   6      276.15      258.82       18.81 o   0.3376E-03
   8  -9   6        4.99       20.38        6.25 o   0.2487E-02
   9  -9   6      109.98      103.65       13.09 o   0.7020E-03
  10  -9   6      282.03      219.57       32.48 o   0.3578E-03
  11  -9   6       98.83       18.33       21.76 o   0.1909E-02
  12  -9   6      542.42      381.96       48.68 o   0.2084E-03
 -11  -8   6       25.59       32.67       24.23 o   0.1796E-02
 -10  -8   6       30.47       15.04       15.82 o   0.2960E-02
  -9  -8   6      359.88      384.51       36.46 o   0.2489E-03
  -8  -8   6      521.36      445.04       42.34 o   0.2085E-03
  -7  -8   6      945.68     1097.77       42.27 o   0.1032E-03
  -6  -8   6     1443.25     1381.07       51.48 o   0.9393E-04
  -5  -8   6        4.05        4.67        9.38 o   0.5911E-02
  -4  -8   6       41.20       50.64        9.29 o   0.1285E-02
  -3  -8   6      730.26      734.56       32.98 o   0.1561E-03
  -2  -8   6      508.30      586.24       26.82 o   0.1717E-03
  -1  -8   6     3956.70     3856.68      109.41 o   0.4536E-04
   0  -8   6      308.14      278.49       25.82 o   0.3124E-03
   1  -8   6     1420.28     1463.25       43.58 o   0.9405E-04
   2  -8   6      413.24      394.10       17.45 o   0.2465E-03
   3  -8   6        5.06        2.70        4.83 o   0.6668E-02
   4  -8   6     1564.97     1572.55       34.39 o   0.8989E-04
   5  -8   6      110.97      129.07        9.89 o   0.6059E-03
   6  -8   6     2299.86     2344.29       54.84 o   0.6801E-04
   7  -8   6      307.01      378.67       23.15 o   0.2385E-03
   8  -8   6      228.35      220.33       20.41 o   0.3887E-03
   9  -8   6      162.39      147.80       18.19 o   0.5332E-03
  10  -8   6       36.96       31.22       10.56 o   0.1832E-02
  11  -8   6      412.85      305.70       40.60 o   0.2620E-03
  12  -8   6      224.21      243.67       49.89 o   0.3602E-03
 -11  -7   6      -46.32        9.40       16.23 o   0.3536E-02
 -10  -7   6       97.91      101.07       20.24 o   0.7604E-03
  -9  -7   6      271.99      308.69       30.18 o   0.2992E-03
  -8  -7   6      409.39      391.17       26.60 o   0.2458E-03
  -7  -7   6     2074.48     2207.01       62.06 o   0.6523E-04
  -6  -7   6      353.85      294.01       23.40 o   0.2873E-03
  -5  -7   6      156.90      211.81       15.38 o   0.3845E-03
  -4  -7   6     1028.05      858.72       37.99 o   0.1183E-03
  -3  -7   6       -6.24        1.40        8.75 o   0.6939E-02
  -2  -7   6     1606.93     1626.62       47.26 o   0.8795E-04
  -1  -7   6        7.62       13.87        6.79 o   0.3314E-02
   0  -7   6     5708.05     5762.84       92.34 o   0.3626E-04
   1  -7   6     2645.19     2585.84       44.48 o   0.6165E-04
   2  -7   6       71.75       62.15        6.49 o   0.1042E-02
   3  -7   6     1791.56     1955.03       31.20 o   0.7182E-04
   4  -7   6      744.73      752.55       17.90 o   0.1553E-03
   5  -7   6      856.39      916.57       23.26 o   0.1318E-03
   6  -7   6      590.28      642.59       20.27 o   0.1694E-03
   7  -7   6      142.17      184.13       16.48 o   0.4276E-03
   8  -7   6     1186.77     1094.99       47.31 o   0.1080E-03
   9  -7   6      109.65      126.75       14.62 o   0.6221E-03
  10  -7   6      202.33      149.38       19.31 o   0.4847E-03
  11  -7   6      117.53      135.90       15.98 o   0.5743E-03
  12  -7   6       -8.82        6.99       19.78 o   0.5164E-02
 -12  -6   6       99.29      120.78       23.69 o   0.6202E-03
 -11  -6   6       57.01       38.90       14.24 o   0.1427E-02
 -10  -6   6      134.44      146.23       21.62 o   0.5440E-03
  -9  -6   6      122.85       92.52       20.67 o   0.7291E-03
  -8  -6   6     1379.40     1295.39       47.46 o   0.9690E-04
  -7  -6   6      720.55      679.29       32.33 o   0.1593E-03
  -6  -6   6     1250.53     1077.16       42.33 o   0.1013E-03
  -5  -6   6     2603.78     2943.82       64.13 o   0.4810E-04
  -4  -6   6       22.50       13.96        7.67 o   0.3354E-02
  -3  -6   6      374.00      394.37       17.93 o   0.2401E-03
  -2  -6   6        0.77       10.66        2.59 o   0.3888E-02
  -1  -6   6     1940.71     1793.09       42.67 o   0.7289E-04
   0  -6   6     5054.68     5871.98       82.66 o   0.2426E-04
   1  -6   6      130.74       69.30        9.65 o   0.8187E-03
   2  -6   6     4424.66     4533.51       69.87 o   0.4078E-04
   3  -6   6      109.89      108.44        7.53 o   0.6890E-03
   4  -6   6       -0.68        0.75        2.34 o   0.6830E-02
   5  -6   6       41.59       58.82        4.97 o   0.1140E-02
   6  -6   6        6.92       22.18        6.81 o   0.2222E-02
   7  -6   6     2787.14     2938.26       56.46 o   0.5469E-04
   8  -6   6      643.83      738.23       30.88 o   0.1403E-03
   9  -6   6      649.59      621.49       32.68 o   0.1726E-03
  10  -6   6      309.62      276.37       23.19 o   0.3140E-03
  11  -6   6      -16.05        2.54       11.50 o   0.6329E-02
  12  -6   6       13.45       43.72       18.93 o   0.1334E-02
 -13  -5   6      179.45      155.27       36.26 o   0.5043E-03
 -12  -5   6      111.83      100.23       24.64 o   0.7294E-03
 -11  -5   6      377.49      370.01       30.34 o   0.2613E-03
 -10  -5   6       31.36       34.24       13.26 o   0.1819E-02
  -9  -5   6      272.51      240.79       26.56 o   0.3535E-03
  -8  -5   6      524.08      612.35       26.49 o   0.1664E-03
  -7  -5   6        1.72       12.91        6.35 o   0.3414E-02
  -6  -5   6     4382.22     4615.49       89.17 o   0.3865E-04
  -5  -5   6      625.08      574.41       20.19 o   0.1783E-03
  -4  -5   6     2515.82     2256.60       44.12 o   0.5815E-04
  -3  -5   6       58.61       32.57        7.25 o   0.1686E-02
  -2  -5   6      138.42      145.32        9.73 o   0.5488E-03
  -1  -5   6     1261.85     1315.09       27.88 o   0.9846E-04
   0  -5   6      555.95      545.74       19.61 o   0.1944E-03
   1  -5   6    11667.67    11438.01      179.59 o   0.2171E-04
   2  -5   6     4717.12     5093.34       74.64 o   0.3405E-04
   3  -5   6      498.04      633.87       17.78 o   0.1551E-03
   4  -5   6      151.10      143.16       10.75 o   0.5417E-03
   5  -5   6       -3.12        1.19        5.92 o   0.6802E-02
   6  -5   6      152.63      205.43       13.59 o   0.3851E-03
   7  -5   6      590.17      540.32       24.10 o   0.1865E-03
   8  -5   6      597.50      598.25       25.45 o   0.1812E-03
   9  -5   6     1391.06     1326.21       48.89 o   0.9666E-04
  10  -5   6       69.36       78.88       14.54 o   0.8973E-03
  11  -5   6       34.81       11.77       14.00 o   0.3364E-02
  12  -5   6      116.57       59.28       32.00 o   0.9556E-03
 -13  -4   6       31.57        0.03       19.94 o   0.2234E-02
 -12  -4   6      484.90      445.43       45.09 o   0.2181E-03
 -11  -4   6       19.12       13.12       11.39 o   0.3552E-02
 -10  -4   6      634.09      641.02       40.66 o   0.1710E-03
  -9  -4   6      416.63      426.29       23.25 o   0.2355E-03
  -8  -4   6        2.38        0.01        6.76 o   0.2899E-02
  -7  -4   6     1338.36     1267.77       32.24 o   0.9876E-04
  -6  -4   6      426.41      422.31       16.48 o   0.2365E-03
  -5  -4   6     1615.73     1623.77       43.86 o   0.8863E-04
  -4  -4   6      594.33      697.20       23.41 o   0.1484E-03
  -3  -4   6      563.73      694.99       21.57 o   0.1384E-03
  -2  -4   6     2876.57     2779.35       52.67 o   0.5675E-04
  -1  -4   6      738.21      849.69       26.07 o   0.1269E-03
   0  -4   6     2006.53     2370.59       40.26 o   0.5397E-04
   1  -4   6     7935.66     7353.21       93.52 o   0.2342E-04
   2  -4   6        5.94        0.19        4.36 o   0.5643E-02
   3  -4   6     2200.23     2236.51       35.18 o   0.7128E-04
   4  -4   6      168.45      189.79       11.79 o   0.4477E-03
   5  -4   6      404.13      417.72       21.35 o   0.2357E-03
   6  -4   6     1395.61     1327.73       43.34 o   0.9598E-04
   7  -4   6       38.17       29.78        9.44 o   0.1933E-02
   8  -4   6     1839.83     1960.90       55.95 o   0.7258E-04
   9  -4   6      275.28      226.07       21.92 o   0.3551E-03
  10  -4   6      211.27      227.41       30.11 o   0.3675E-03
  11  -4   6      184.87      150.82       28.33 o   0.5026E-03
  12  -4   6        0.96        1.01        9.28 o   0.6959E-02
  13  -4   6       76.74       42.85       26.53 o   0.1332E-02
 -14  -3   6       11.90        0.85       18.77 o   0.6246E-02
 -13  -3   6       82.19       81.57       21.64 o   0.8899E-03
 -12  -3   6       14.46       12.73       15.53 o   0.3377E-02
 -11  -3   6      474.44      421.97       30.99 o   0.2240E-03
 -10  -3   6     1294.12     1257.18       49.92 o   0.1030E-03
  -9  -3   6      141.05      181.14       17.90 o   0.4352E-03
  -8  -3   6      585.51      591.49       19.13 o   0.1846E-03
  -7  -3   6      718.48      762.78       22.94 o   0.1511E-03
  -6  -3   6      400.62      473.30       20.49 o   0.2022E-03
  -5  -3   6     3355.11     3058.61       69.72 o   0.4671E-04
  -4  -3   6     1006.30     1048.68       31.27 o   0.1245E-03
  -3  -3   6    10652.88    10475.89      162.46 o   0.2387E-04
  -2  -3   6     1407.02     1318.56       36.97 o   0.9625E-04
  -1  -3   6      740.44      710.67       25.41 o   0.1560E-03
   0  -3   6     1163.12     1254.74       29.28 o   0.1036E-03
   1  -3   6       76.32       32.88        7.83 o   0.1442E-02
   2  -3   6     4296.51     4690.64       52.15 o   0.3507E-04
   3  -3   6     2992.83     2845.57       47.11 o   0.5414E-04
   4  -3   6     1541.44     1533.88       43.16 o   0.9163E-04
   5  -3   6     2332.21     2525.33       58.01 o   0.5886E-04
   6  -3   6       27.79       23.06        8.00 o   0.2341E-02
   7  -3   6       73.70       61.52       10.96 o   0.1063E-02
   8  -3   6      466.74      496.19       30.89 o   0.2111E-03
   9  -3   6      -23.14        1.77       11.49 o   0.6171E-02
  10  -3   6     1081.65      956.16       67.85 o   0.1149E-03
  11  -3   6       -8.36        5.80       14.38 o   0.5161E-02
  12  -3   6      247.34      173.34       47.57 o   0.4188E-03
 -14  -2   6       41.23       35.40       19.25 o   0.1652E-02
 -13  -2   6       44.10       22.17       14.66 o   0.2250E-02
 -12  -2   6       82.10       79.03       26.04 o   0.8786E-03
 -11  -2   6     1022.12      927.15       86.28 o   0.1209E-03
 -10  -2   6      100.35      106.91       14.18 o   0.7056E-03
  -9  -2   6     1506.05     1293.36       42.48 o   0.8693E-04
  -8  -2   6      347.39      400.88       16.35 o   0.2386E-03
  -7  -2   6       46.54       44.18        6.28 o   0.1451E-02
  -6  -2   6       12.50       21.75        5.24 o   0.2526E-02
  -5  -2   6      519.42      454.77       22.14 o   0.2079E-03
  -4  -2   6     3908.57     4175.71       71.92 o   0.4042E-04
  -3  -2   6    13320.55    12835.05      245.40 o   0.1811E-04
  -2  -2   6     4205.10     3978.10       95.55 o   0.4086E-04
  -1  -2   6     7532.30     7835.38      108.77 o   0.2709E-04
   0  -2   6      925.90      789.02       23.69 o   0.1303E-03
   1  -2   6       97.26      148.68        7.52 o   0.5163E-03
   2  -2   6     2321.04     2628.62       41.08 o   0.5327E-04
   3  -2   6      431.54      482.80       13.81 o   0.2055E-03
   4  -2   6     5365.49     5610.51       98.64 o   0.3399E-04
   5  -2   6      109.67      118.16       13.03 o   0.6304E-03
   6  -2   6     1036.13     1011.16       44.03 o   0.1216E-03
   7  -2   6      484.04      540.78       30.97 o   0.1839E-03
   8  -2   6      129.90       95.87       17.69 o   0.7049E-03
   9  -2   6      549.14      513.79       36.50 o   0.1972E-03
  10  -2   6       21.88       55.68       12.15 o   0.1139E-02
  11  -2   6      188.05      224.90       41.69 o   0.3718E-03
 -15  -1   6       55.03       62.54       19.67 o   0.1110E-02
 -14  -1   6       -3.78       24.29       18.82 o   0.2050E-02
 -13  -1   6        5.95       22.29       16.64 o   0.2300E-02
 -12  -1   6      246.03      243.52       29.42 o   0.3571E-03
 -11  -1   6      281.91      326.21       29.78 o   0.2676E-03
 -10  -1   6     1181.43     1057.85       37.47 o   0.1071E-03
  -9  -1   6     2839.48     3180.97       50.78 o   0.4640E-04
  -8  -1   6       75.49       82.43        8.85 o   0.8725E-03
  -7  -1   6      269.60      255.33       16.91 o   0.3420E-03
  -6  -1   6      168.90      162.43       13.07 o   0.5204E-03
  -5  -1   6     1255.37     1156.51       43.62 o   0.1031E-03
  -4  -1   6     2292.98     2564.17       58.94 o   0.5582E-04
  -3  -1   6     1702.68     1513.31       79.52 o   0.7898E-04
  -2  -1   6     7418.09     7538.08      119.98 o   0.2947E-04
  -1  -1   6     4076.23     4206.42       68.33 o   0.4408E-04
   0  -1   6      298.11      321.97       13.24 o   0.2812E-03
   1  -1   6      671.37      773.87       27.05 o   0.1401E-03
   2  -1   6       26.44       19.87        7.28 o   0.2685E-02
   3  -1   6     2667.98     2705.16       47.52 o   0.6127E-04
   4  -1   6      447.95      454.82       27.13 o   0.2245E-03
   5  -1   6      921.29     1049.50       40.81 o   0.1110E-03
   6  -1   6     1207.63     1150.60       49.68 o   0.1078E-03
   7  -1   6      138.35      145.07       18.84 o   0.5351E-03
   8  -1   6      148.36      169.33       19.64 o   0.4850E-03
   9  -1   6      129.36      128.93       19.23 o   0.6023E-03
  10  -1   6      169.83      162.43       24.32 o   0.4956E-03
  11  -1   6      211.75      171.83       44.96 o   0.4460E-03
 -14   0   6      -50.99        0.15       26.02 o   0.3084E-02
 -13   0   6      237.69      246.34       30.46 o   0.3688E-03
 -12   0   6      120.49      161.14       21.76 o   0.4912E-03
 -11   0   6       66.09       65.82       12.33 o   0.1067E-02
 -10   0   6      609.37      551.26       32.17 o   0.1821E-03
  -9   0   6       87.33      128.25        8.13 o   0.5680E-03
  -8   0   6      933.17      853.31       28.50 o   0.1303E-03
  -7   0   6     1113.36     1190.21       30.12 o   0.1049E-03
  -6   0   6      251.22      279.72       13.13 o   0.3294E-03
  -5   0   6     3161.17     3177.25       74.56 o   0.5585E-04
  -4   0   6      391.82      351.04       15.88 o   0.2600E-03
  -3   0   6     4463.54     4751.09       78.30 o   0.3775E-04
  -2   0   6     2676.35     2728.53       56.28 o   0.6180E-04
  -1   0   6      284.66      329.20       12.63 o   0.2703E-03
   0   0   6     3074.61     2877.63       53.05 o   0.5276E-04
   1   0   6      226.94      289.67       14.15 o   0.2915E-03
   2   0   6      750.08      751.49       26.48 o   0.1544E-03
   3   0   6      220.33      223.80       12.50 o   0.3920E-03
   4   0   6      276.91      277.87       17.22 o   0.3265E-03
   5   0   6     1964.72     2033.41       64.61 o   0.7362E-04
   6   0   6      167.58      215.69       19.83 o   0.3775E-03
   7   0   6      632.16      634.75       38.38 o   0.1735E-03
   8   0   6      117.33      111.59       19.35 o   0.6727E-03
   9   0   6       -7.55        8.31       10.36 o   0.4493E-02
  10   0   6       80.07       65.19       18.01 o   0.1052E-02
 -14   1   6      222.16      258.80       43.84 o   0.3389E-03
 -13   1   6      262.32      291.21       32.45 o   0.3020E-03
 -12   1   6       -8.01        0.14       10.76 o   0.3030E-02
 -11   1   6      316.85      274.39       23.96 o   0.3110E-03
 -10   1   6      100.68      116.35       13.16 o   0.6678E-03
  -9   1   6      470.57      492.47       20.44 o   0.2097E-03
  -8   1   6     1047.91      973.10       29.31 o   0.1192E-03
  -7   1   6      441.95      385.45       17.67 o   0.2366E-03
  -6   1   6     3128.10     3383.65       76.13 o   0.4623E-04
  -5   1   6       75.62      108.38        7.67 o   0.6943E-03
  -4   1   6      441.95      534.23       18.93 o   0.1890E-03
  -3   1   6     2194.51     2187.47       66.29 o   0.7114E-04
  -2   1   6      400.65      393.24       22.20 o   0.2437E-03
  -1   1   6     6571.45     6998.58      120.59 o   0.2650E-04
   0   1   6      159.48      105.10       14.56 o   0.6217E-03
   1   1   6     2461.41     2635.69       53.85 o   0.5434E-04
   2   1   6      192.14      165.52       13.90 o   0.4845E-03
   3   1   6        9.40       23.96        5.15 o   0.2364E-02
   4   1   6     1213.17     1292.73       39.11 o   0.1018E-03
   5   1   6     1274.91     1308.57       52.56 o   0.1009E-03
   6   1   6      821.08      763.31       44.37 o   0.1440E-03
   7   1   6      558.73      566.50       37.44 o   0.1889E-03
   8   1   6       30.41       31.59       13.75 o   0.1874E-02
   9   1   6       54.25       60.83       15.35 o   0.1096E-02
  10   1   6       20.72       51.26       21.05 o   0.1194E-02
 -14   2   6      409.81      338.84       58.64 o   0.2577E-03
 -13   2   6       37.70       20.46       16.91 o   0.2491E-02
 -12   2   6      303.66      340.75       24.31 o   0.2826E-03
 -11   2   6      139.47      109.49       15.88 o   0.6455E-03
 -10   2   6      106.86      173.35       13.97 o   0.4367E-03
  -9   2   6      164.70      136.86       12.58 o   0.5423E-03
  -8   2   6       14.39        2.83        7.85 o   0.6011E-02
  -7   2   6     3672.23     4021.83       56.54 o   0.3905E-04
  -6   2   6      772.30      907.82       34.30 o   0.1193E-03
  -5   2   6      898.86      829.15       37.82 o   0.1341E-03
  -4   2   6     3104.61     3381.76       68.22 o   0.4756E-04
  -3   2   6      522.81      547.34       31.32 o   0.1908E-03
  -2   2   6     1652.72     1828.49       45.11 o   0.7419E-04
  -1   2   6      547.63      594.99       25.89 o   0.1770E-03
   0   2   6     1251.40     1260.25       36.39 o   0.1059E-03
   1   2   6     1880.79     2123.28       53.40 o   0.6202E-04
   2   2   6       43.12       36.17        8.74 o   0.1601E-02
   3   2   6      751.11      736.84       30.68 o   0.1543E-03
   4   2   6      500.79      449.95       32.39 o   0.2134E-03
   5   2   6      367.38      374.48       29.48 o   0.2571E-03
   6   2   6      610.13      576.08       39.33 o   0.1814E-03
   7   2   6       -8.46        1.99       13.04 o   0.6549E-02
   8   2   6      155.95      145.83       22.06 o   0.5386E-03
   9   2   6      148.69      161.26       38.51 o   0.5121E-03
 -14   3   6      -16.94        1.14       32.83 o   0.6448E-02
 -13   3   6      408.44      408.78       37.38 o   0.2451E-03
 -12   3   6      509.36      534.57       39.58 o   0.1942E-03
 -11   3   6       15.61        8.44        9.58 o   0.4177E-02
 -10   3   6      564.61      522.68       28.68 o   0.1933E-03
  -9   3   6        8.31       15.97        8.32 o   0.2989E-02
  -8   3   6      486.22      462.33       24.22 o   0.2170E-03
  -7   3   6       80.05      124.29       11.14 o   0.5866E-03
  -6   3   6       13.94       11.15        5.17 o   0.3854E-02
  -5   3   6     2237.30     2345.16       47.24 o   0.6667E-04
  -4   3   6     1598.25     1843.01       39.65 o   0.6915E-04
  -3   3   6      265.77      244.69       16.79 o   0.3626E-03
  -2   3   6      834.07      968.72       32.04 o   0.1148E-03
  -1   3   6       95.69      123.99       11.49 o   0.6252E-03
   0   3   6      864.80      901.96       36.44 o   0.1300E-03
   1   3   6       70.45       85.47       12.60 o   0.8606E-03
   2   3   6     1217.94     1244.24       48.84 o   0.1032E-03
   3   3   6     1605.30     1646.26       59.20 o   0.8597E-04
   4   3   6        0.73       12.87        6.08 o   0.3436E-02
   5   3   6      335.69      309.55       29.05 o   0.2937E-03
   6   3   6       23.69       28.03       11.34 o   0.2041E-02
   7   3   6      112.89      133.67       19.51 o   0.5624E-03
   8   3   6      247.34      193.18       35.96 o   0.3985E-03
 -14   4   6       71.39       52.28       31.48 o   0.1204E-02
 -13   4   6      370.31      338.36       55.22 o   0.2726E-03
 -12   4   6       31.49        4.09       15.95 o   0.4849E-02
 -11   4   6      333.34      270.46       31.26 o   0.3073E-03
 -10   4   6      159.82      101.21       22.13 o   0.6286E-03
  -9   4   6       29.39       27.43        8.67 o   0.2099E-02
  -8   4   6      635.60      589.00       29.47 o   0.1758E-03
  -7   4   6       24.03       30.98        5.50 o   0.1883E-02
  -6   4   6     3933.61     3833.97       69.69 o   0.4640E-04
  -5   4   6     1121.04     1353.31       32.47 o   0.8602E-04
  -4   4   6      549.34      455.53       27.29 o   0.2000E-03
  -3   4   6      141.97      170.47       11.37 o   0.5025E-03
  -2   4   6       44.63       19.83        9.14 o   0.2255E-02
  -1   4   6       18.59       38.56        7.71 o   0.1685E-02
   0   4   6      199.72      243.79       19.32 o   0.3387E-03
   1   4   6      798.02      862.11       38.83 o   0.1339E-03
   2   4   6     2095.35     2052.91       68.53 o   0.7295E-04
   3   4   6        2.35        7.90       10.31 o   0.4079E-02
   4   4   6      167.47      171.82       21.12 o   0.4766E-03
   5   4   6       26.66       36.13       10.71 o   0.1673E-02
   6   4   6       25.70        4.82       15.12 o   0.5130E-02
   7   4   6      310.04      301.34       41.79 o   0.3052E-03
 -13   5   6       52.14       42.19       28.94 o   0.1484E-02
 -12   5   6      176.09      179.93       24.91 o   0.4620E-03
 -11   5   6      112.14       81.32       19.49 o   0.8231E-03
 -10   5   6      220.26      259.86       25.60 o   0.3243E-03
  -9   5   6      359.84      293.94       30.34 o   0.2868E-03
  -8   5   6      -32.49       27.68       12.33 o   0.2099E-02
  -7   5   6       77.12       70.40       10.63 o   0.1003E-02
  -6   5   6      626.83      736.13       23.85 o   0.1464E-03
  -5   5   6       29.34       32.95        7.96 o   0.1739E-02
  -4   5   6     1643.71     1730.54       41.52 o   0.7991E-04
  -3   5   6       18.20       38.73        8.02 o   0.1538E-02
  -2   5   6      838.52      883.60       35.39 o   0.1298E-03
  -1   5   6      408.32      372.63       25.59 o   0.2503E-03
   0   5   6      338.64      300.05       25.04 o   0.2930E-03
   1   5   6      915.96     1007.29       44.00 o   0.1147E-03
   2   5   6        4.10       15.64       11.43 o   0.2708E-02
   3   5   6      595.72      662.66       38.97 o   0.1545E-03
   4   5   6      259.43      266.29       27.01 o   0.3378E-03
   5   5   6        9.10        0.96       10.21 o   0.6590E-02
   6   5   6      357.93      282.92       43.53 o   0.2925E-03
 -13   6   6      -36.50       23.58       26.50 o   0.2248E-02
 -12   6   6       38.07       73.75       20.98 o   0.8966E-03
 -11   6   6       25.12       60.66       11.54 o   0.1040E-02
 -10   6   6      416.15      336.05       34.65 o   0.2554E-03
  -9   6   6        1.49       25.02       11.95 o   0.1947E-02
  -8   6   6      204.66      185.05       22.30 o   0.4342E-03
  -7   6   6      317.59      316.78       27.95 o   0.2972E-03
  -6   6   6      106.36       92.45       13.41 o   0.7374E-03
  -5   6   6      605.60      655.47       30.86 o   0.1617E-03
  -4   6   6       54.17       44.69       10.50 o   0.1451E-02
  -3   6   6      268.07      259.98       17.87 o   0.3425E-03
  -2   6   6      779.18      787.20       32.02 o   0.1501E-03
  -1   6   6       -1.84        5.68        8.53 o   0.5311E-02
   0   6   6      875.94      924.02       42.95 o   0.1273E-03
   1   6   6       94.07       54.30       15.74 o   0.1054E-02
   2   6   6      286.74      244.08       27.34 o   0.3394E-03
   3   6   6      445.20      374.97       35.21 o   0.2377E-03
   4   6   6       10.56        0.98       16.03 o   0.6540E-02
   5   6   6      444.98      390.34       64.91 o   0.2360E-03
 -12   7   6       -0.46        0.02       18.05 o   0.2534E-02
 -11   7   6      196.04      249.49       40.20 o   0.3409E-03
 -10   7   6      115.15       51.60       21.97 o   0.1047E-02
  -9   7   6      401.46      379.96       36.64 o   0.2519E-03
  -8   7   6      744.77      676.11       44.65 o   0.1554E-03
  -7   7   6       87.82      115.60       16.88 o   0.6342E-03
  -6   7   6      -15.74       10.05       12.07 o   0.4063E-02
  -5   7   6       79.77       97.36       12.68 o   0.7318E-03
  -4   7   6      114.44      103.65       16.27 o   0.7046E-03
  -3   7   6      826.91      840.34       41.30 o   0.1400E-03
  -2   7   6       44.40       43.26       12.30 o   0.1433E-02
  -1   7   6     1002.05      982.95       40.27 o   0.1245E-03
   0   7   6      192.63      165.59       21.78 o   0.4753E-03
   1   7   6       -7.54        6.62       10.12 o   0.5236E-02
   2   7   6      236.85      235.72       25.82 o   0.3754E-03
   3   7   6       22.79       44.81       13.58 o   0.1322E-02
   4   7   6      322.55      327.96       55.41 o   0.2846E-03
   5   7   6       66.71       73.95       34.83 o   0.9264E-03
 -12   8   6       37.57       27.49       29.35 o   0.1953E-02
 -11   8   6       52.64       47.28       21.17 o   0.1325E-02
 -10   8   6      104.34      103.32       35.85 o   0.7560E-03
  -9   8   6      565.02      557.26       44.13 o   0.1917E-03
  -8   8   6       37.35       19.92       13.24 o   0.2324E-02
  -7   8   6      123.11      126.52       21.25 o   0.5933E-03
  -6   8   6       98.26      128.34       19.13 o   0.5913E-03
  -5   8   6        5.24        6.29       14.79 o   0.5611E-02
  -4   8   6      292.13      235.37       25.02 o   0.3466E-03
  -3   8   6       16.15       12.38       10.79 o   0.3590E-02
  -2   8   6      553.10      552.58       36.37 o   0.1943E-03
  -1   8   6      292.82      297.32       27.83 o   0.3085E-03
   0   8   6       -5.09        2.05       11.48 o   0.7041E-02
   1   8   6      202.63      183.36       25.73 o   0.4449E-03
   2   8   6       95.52       98.73       33.13 o   0.7505E-03
 -11   9   6       11.55        2.57       20.83 o   0.6514E-02
 -10   9   6      247.77      215.74       48.60 o   0.3851E-03
  -9   9   6      100.47       53.31       21.73 o   0.1103E-02
  -8   9   6      122.29      122.65       22.01 o   0.6334E-03
  -7   9   6      239.24      198.93       29.17 o   0.4000E-03
  -6   9   6        7.88       16.42       14.18 o   0.2905E-02
  -5   9   6      169.43      128.13       28.05 o   0.5562E-03
  -4   9   6       16.50       31.84       15.35 o   0.1767E-02
  -3   9   6      290.68      256.92       36.23 o   0.3320E-03
  -2   9   6      270.02      250.01       27.44 o   0.3486E-03
  -1   9   6       -1.49        0.48       11.55 o   0.6784E-02
   0   9   6      288.84      231.67       47.72 o   0.3468E-03
   1   9   6       72.07      111.54       28.76 o   0.6224E-03
  -9  10   6       20.23       20.01       17.98 o   0.2613E-02
  -8  10   6      108.27       82.05       23.82 o   0.8100E-03
  -7  10   6      -18.01        4.71       15.49 o   0.5395E-02
  -6  10   6      136.65      159.02       25.18 o   0.4834E-03
  -5  10   6      114.07       90.02       24.38 o   0.7709E-03
  -4  10   6      -37.07        5.95       19.90 o   0.4307E-02
  -3  10   6      175.70      138.47       44.14 o   0.5362E-03
  -6  11   6       33.75       49.06       25.16 o   0.1190E-02
   3 -15   7       50.00       45.10       18.40 o   0.1412E-02
   4 -15   7       -5.56        0.22       17.18 o   0.5193E-02
   5 -15   7      157.18      102.58       26.16 o   0.6476E-03
   6 -15   7       22.38       92.79       16.18 o   0.6880E-03
   7 -15   7      188.46      184.38       38.61 o   0.4602E-03
  -3 -14   7       79.00      106.41       28.53 o   0.6844E-03
  -2 -14   7       -1.01        6.33       17.56 o   0.5104E-02
   0 -14   7      815.88      672.74       59.83 o   0.1438E-03
   1 -14   7       29.04       28.00       16.53 o   0.1984E-02
   2 -14   7      393.99      398.19       40.48 o   0.2491E-03
   3 -14   7       34.56       42.24       15.10 o   0.1484E-02
   4 -14   7        2.45       33.42       14.69 o   0.1629E-02
   5 -14   7       37.23       26.27       17.35 o   0.2103E-02
   6 -14   7      152.14      136.40       21.71 o   0.5645E-03
   7 -14   7      615.89      658.14       65.09 o   0.1685E-03
   8 -14   7        5.88       36.87       17.46 o   0.1515E-02
  -4 -13   7      266.72      388.52       43.85 o   0.2184E-03
  -3 -13   7       61.82       85.44       15.45 o   0.8384E-03
  -2 -13   7      387.64      310.35       32.42 o   0.2709E-03
  -1 -13   7      391.41      342.28       39.79 o   0.2615E-03
   0 -13   7        9.42       18.14       12.47 o   0.2846E-02
   1 -13   7      617.07      565.81       47.81 o   0.1802E-03
   2 -13   7      393.78      297.76       38.24 o   0.2731E-03
   3 -13   7      168.32      155.34       25.14 o   0.5036E-03
   4 -13   7      244.08      277.24       29.38 o   0.3158E-03
   5 -13   7       53.03       48.36       16.22 o   0.1284E-02
   6 -13   7      186.43      168.50       22.54 o   0.4760E-03
   7 -13   7      112.32      141.49       22.35 o   0.5442E-03
   8 -13   7      127.04       83.49       20.05 o   0.7844E-03
   9 -13   7      516.26      593.36       43.67 o   0.1761E-03
  -5 -12   7      535.97      539.36       37.49 o   0.1946E-03
  -4 -12   7      635.05      590.16       39.30 o   0.1759E-03
  -3 -12   7      342.86      398.04       29.42 o   0.2340E-03
  -2 -12   7     1015.85      850.50       48.36 o   0.1196E-03
  -1 -12   7       -6.38       19.43       16.71 o   0.2449E-02
   0 -12   7      101.35      150.36       18.93 o   0.5084E-03
   1 -12   7      453.60      559.75       38.83 o   0.1706E-03
   2 -12   7      229.30      226.45       28.99 o   0.3853E-03
   3 -12   7     1291.79     1259.42       64.87 o   0.1033E-03
   4 -12   7       14.52       39.52       13.19 o   0.1609E-02
   5 -12   7      288.11      301.57       30.13 o   0.3053E-03
   6 -12   7       10.99       20.63        8.94 o   0.2295E-02
   7 -12   7       11.15       17.52       14.72 o   0.2755E-02
   8 -12   7      302.09      218.98       27.74 o   0.3481E-03
   9 -12   7        9.51       36.45       15.18 o   0.1523E-02
  10 -12   7      192.01      196.22       31.15 o   0.4385E-03
  -7 -11   7       33.51       28.21       20.41 o   0.2012E-02
  -6 -11   7       68.11       98.17       20.67 o   0.7030E-03
  -5 -11   7      608.77      505.06       37.37 o   0.1840E-03
  -4 -11   7      231.11      267.50       23.47 o   0.3193E-03
  -3 -11   7     1722.82     1646.87       62.36 o   0.8247E-04
  -2 -11   7      249.37      279.87       23.41 o   0.3153E-03
  -1 -11   7      -32.26        5.17       16.23 o   0.4615E-02
   0 -11   7      320.26      311.98       31.35 o   0.2971E-03
   1 -11   7       -7.72        4.71       13.70 o   0.5423E-02
   2 -11   7     1196.81     1189.41       59.86 o   0.1090E-03
   3 -11   7       50.52       90.64       14.96 o   0.7688E-03
   4 -11   7     1690.55     1608.31       70.79 o   0.8313E-04
   5 -11   7      659.53      668.42       35.59 o   0.1700E-03
   6 -11   7       -9.75        1.04        9.08 o   0.6022E-02
   7 -11   7      204.15      166.84       17.71 o   0.4668E-03
   8 -11   7       61.57       68.19       14.42 o   0.9743E-03
   9 -11   7      232.25      230.81       23.32 o   0.3837E-03
  10 -11   7      196.52      165.43       23.79 o   0.4718E-03
  11 -11   7       50.40       57.86       23.06 o   0.1174E-02
  12 -11   7      105.59       81.18       31.60 o   0.8189E-03
  -8 -10   7      115.15      118.58       23.71 o   0.6448E-03
  -7 -10   7       56.49       53.46       17.02 o   0.1232E-02
  -6 -10   7      242.35      270.56       23.43 o   0.3322E-03
  -5 -10   7      142.38      158.34       17.20 o   0.5007E-03
  -4 -10   7     1739.20     1890.18       60.33 o   0.7117E-04
  -3 -10   7      822.01      777.73       39.74 o   0.1441E-03
  -2 -10   7      167.43      230.20       23.12 o   0.3569E-03
  -1 -10   7      901.67      886.11       50.90 o   0.1344E-03
   0 -10   7       65.82       55.11       15.71 o   0.1174E-02
   1 -10   7       90.58      133.71       16.55 o   0.5519E-03
   2 -10   7       -0.07       11.18       19.43 o   0.3536E-02
   3 -10   7      805.84      885.43       45.01 o   0.1269E-03
   4 -10   7     2192.65     2018.58       78.61 o   0.6691E-04
   5 -10   7       67.15      116.32       13.34 o   0.6494E-03
   6 -10   7      927.84      892.75       32.17 o   0.1313E-03
   7 -10   7       71.51      106.82       11.41 o   0.7241E-03
   8 -10   7       12.74       12.23        8.30 o   0.3707E-02
   9 -10   7       45.23       60.61       10.92 o   0.1112E-02
  10 -10   7      -21.00        0.70       13.69 o   0.5808E-02
  11 -10   7      560.25      504.14       49.42 o   0.1955E-03
  12 -10   7      233.23      191.33       42.83 o   0.4178E-03
 -10  -9   7      165.15      131.82       35.87 o   0.5646E-03
  -9  -9   7      299.38      288.51       35.30 o   0.3163E-03
  -8  -9   7       55.25       72.01       17.08 o   0.9233E-03
  -7  -9   7      505.10      495.35       42.18 o   0.2088E-03
  -6  -9   7      -32.15        3.91       12.67 o   0.5151E-02
  -5  -9   7      436.70      462.38       28.90 o   0.2207E-03
  -4  -9   7      695.24      758.88       34.91 o   0.1465E-03
  -3  -9   7       18.73       16.73       10.17 o   0.3074E-02
  -2  -9   7     2863.80     2959.27       95.12 o   0.5551E-04
  -1  -9   7      161.07      113.76       21.55 o   0.6156E-03
   0  -9   7     1150.20     1176.70       53.77 o   0.1093E-03
   1  -9   7        3.03        2.20        9.42 o   0.6881E-02
   2  -9   7      387.06      475.34       17.89 o   0.2044E-03
   3  -9   7     1861.11     2053.83       43.21 o   0.6803E-04
   4  -9   7      320.45      292.34       20.65 o   0.3061E-03
   5  -9   7     2180.22     2106.90       64.29 o   0.6998E-04
   6  -9   7      989.24      956.99       32.16 o   0.1253E-03
   7  -9   7       48.12       50.91       10.96 o   0.1184E-02
   8  -9   7       29.09       42.55        8.84 o   0.1446E-02
   9  -9   7      -15.60        1.66       11.03 o   0.6404E-02
  10  -9   7      142.90      135.66       24.60 o   0.5811E-03
  11  -9   7      265.11      324.63       33.74 o   0.2764E-03
 -11  -8   7        7.21        5.38       20.21 o   0.5376E-02
 -10  -8   7      243.20      213.40       31.56 o   0.3877E-03
  -9  -8   7       13.21       14.21       13.44 o   0.3141E-02
  -8  -8   7     1365.31     1074.26       68.90 o   0.9094E-04
  -7  -8   7       -7.39        1.00       10.87 o   0.6562E-02
  -6  -8   7      790.62      667.18       37.05 o   0.1479E-03
  -5  -8   7      382.17      431.31       24.71 o   0.2194E-03
  -4  -8   7       64.37       73.70       10.39 o   0.9426E-03
  -3  -8   7     1821.45     2004.89       70.95 o   0.6818E-04
  -2  -8   7      814.65      777.22       44.54 o   0.1450E-03
  -1  -8   7     2034.18     2285.72       72.29 o   0.6089E-04
   0  -8   7     1175.49     1099.70       40.82 o   0.1092E-03
   1  -8   7       96.53      106.73        9.00 o   0.6822E-03
   2  -8   7      497.65      472.37       17.38 o   0.2117E-03
   3  -8   7      465.73      475.77       16.73 o   0.2074E-03
   4  -8   7     1103.58     1025.20       28.79 o   0.1145E-03
   5  -8   7     2712.41     2851.21       50.58 o   0.5574E-04
   6  -8   7       84.57       83.09       13.46 o   0.8517E-03
   7  -8   7      631.91      693.99       34.53 o   0.1566E-03
   8  -8   7       58.26       54.58       11.23 o   0.1180E-02
   9  -8   7       33.07       35.50       10.58 o   0.1671E-02
  10  -8   7      127.09      154.44       18.22 o   0.4987E-03
  11  -8   7        1.88        7.77       24.12 o   0.4483E-02
 -11  -7   7       66.13      107.82       17.58 o   0.6631E-03
 -10  -7   7      -52.62        3.69       16.69 <   0.0000E+00
  -9  -7   7      432.44      504.12       37.69 o   0.1927E-03
  -8  -7   7      219.66      197.24       27.26 o   0.4140E-03
  -7  -7   7      636.97      704.53       31.80 o   0.1494E-03
  -6  -7   7     1862.88     1785.93       56.00 o   0.7850E-04
  -5  -7   7      410.54      350.38       24.10 o   0.2530E-03
  -4  -7   7      595.78      521.95       37.65 o   0.1868E-03
  -3  -7   7      944.02      962.78       37.77 o   0.1280E-03
  -2  -7   7      542.75      533.74       22.71 o   0.1921E-03
  -1  -7   7     1992.03     2058.59       54.53 o   0.7130E-04
   0  -7   7       62.88       99.43        9.91 o   0.6710E-03
   1  -7   7     3089.03     3171.19       59.31 o   0.5437E-04
   2  -7   7     1813.58     1769.55       41.09 o   0.8019E-04
   3  -7   7      347.07      395.41       14.47 o   0.2449E-03
   4  -7   7     1484.90     1429.53       36.13 o   0.9226E-04
   5  -7   7       23.88       20.02        6.37 o   0.2360E-02
   6  -7   7      953.41      841.59       37.68 o   0.1277E-03
   7  -7   7      402.69      414.59       34.58 o   0.2391E-03
   8  -7   7      207.02      201.60       26.93 o   0.4163E-03
   9  -7   7      270.38      282.46       26.07 o   0.3240E-03
  10  -7   7        6.78        5.32       10.33 o   0.5139E-02
  11  -7   7       27.13       56.40       14.34 o   0.1095E-02
 -12  -6   7      276.60      261.68       37.30 o   0.3388E-03
 -11  -6   7       21.01       43.69       13.00 o   0.1429E-02
 -10  -6   7       90.49       83.92       17.16 o   0.8450E-03
  -9  -6   7       36.85       41.07       15.36 o   0.1489E-02
  -8  -6   7      343.21      395.45       30.65 o   0.2428E-03
  -7  -6   7     2504.55     2419.14       65.38 o   0.6291E-04
  -6  -6   7      535.34      528.06       26.41 o   0.1989E-03
  -5  -6   7     1105.74     1174.29       42.11 o   0.1039E-03
  -4  -6   7      846.32      885.23       27.90 o   0.1336E-03
  -3  -6   7       -3.73        1.78        4.17 o   0.7044E-02
  -2  -6   7      207.15      250.12       13.29 o   0.3614E-03
  -1  -6   7      144.18       85.67       11.27 o   0.7061E-03
   0  -6   7     5378.12     5288.42       87.36 o   0.3810E-04
   1  -6   7     6033.90     6083.10      107.22 o   0.3620E-04
   2  -6   7       92.50      100.50        9.04 o   0.6508E-03
   3  -6   7      847.63      866.35       25.83 o   0.1355E-03
   4  -6   7      470.67      481.47       17.71 o   0.2205E-03
   5  -6   7       39.15       42.53        6.08 o   0.1529E-02
   6  -6   7     1065.72     1081.14       41.12 o   0.1190E-03
   7  -6   7      250.09      297.25       18.89 o   0.3002E-03
   8  -6   7     2004.62     2000.31       71.57 o   0.7628E-04
   9  -6   7       -1.76        1.18       10.80 o   0.7053E-02
  10  -6   7       83.70      126.50       17.70 o   0.5626E-03
  11  -6   7       70.60       67.75       18.19 o   0.1028E-02
 -13  -5   7      281.76      214.38       37.36 o   0.3637E-03
 -12  -5   7       35.37       61.05       17.94 o   0.9992E-03
 -11  -5   7      184.98      178.63       20.77 o   0.4694E-03
 -10  -5   7       44.32       37.49       13.37 o   0.1606E-02
  -9  -5   7       23.45       19.64       11.54 o   0.2636E-02
  -8  -5   7     1118.71     1020.50       54.49 o   0.1130E-03
  -7  -5   7     1650.44     1702.58       37.85 o   0.8313E-04
  -6  -5   7     1529.41     1548.80       41.24 o   0.9226E-04
  -5  -5   7     2842.68     3060.72       58.46 o   0.5179E-04
  -4  -5   7        7.49       14.12        5.21 o   0.3824E-02
  -3  -5   7       75.35       44.80        8.34 o   0.1317E-02
  -2  -5   7       55.56       58.18        7.40 o   0.1242E-02
  -1  -5   7     1950.61     2032.70       42.45 o   0.7126E-04
   0  -5   7     6495.87     6725.03       99.45 o   0.3126E-04
   1  -5   7      565.98      830.90       20.43 o   0.1173E-03
   2  -5   7     7258.96     6915.81      108.50 o   0.2812E-04
   3  -5   7      805.55      860.36       23.72 o   0.1343E-03
   4  -5   7       33.81       44.26        7.53 o   0.1397E-02
   5  -5   7      548.51      571.19       26.02 o   0.1844E-03
   6  -5   7        1.58        6.33        7.39 o   0.5507E-02
   7  -5   7     1609.66     1614.12       50.38 o   0.8898E-04
   8  -5   7      223.92      250.26       19.61 o   0.3673E-03
   9  -5   7      193.48      206.25       24.28 o   0.4054E-03
  10  -5   7      382.68      361.73       34.07 o   0.2616E-03
  11  -5   7       25.40       61.21       16.01 o   0.1030E-02
  12  -5   7       33.07       54.59       23.59 o   0.1167E-02
 -13  -4   7      129.89      158.22       25.13 o   0.5000E-03
 -12  -4   7      120.93      120.39       25.64 o   0.6392E-03
 -11  -4   7      390.97      365.40       38.32 o   0.2592E-03
 -10  -4   7       30.66       11.44       12.97 o   0.3307E-02
  -9  -4   7      387.79      313.24       24.86 o   0.2707E-03
  -8  -4   7      246.28      251.76       19.02 o   0.3480E-03
  -7  -4   7      322.97      350.48       20.27 o   0.2782E-03
  -6  -4   7     2374.76     2302.44       58.90 o   0.6594E-04
  -5  -4   7       41.00       51.89        8.58 o   0.1378E-02
  -4  -4   7     1680.84     1680.24       44.63 o   0.8591E-04
  -3  -4   7     1417.87     1566.33       38.12 o   0.8300E-04
  -2  -4   7       28.44       83.81        8.04 o   0.8974E-03
  -1  -4   7     4965.35     4652.40      113.03 o   0.3602E-04
   0  -4   7      190.22      204.12       10.63 o   0.4085E-03
   1  -4   7     4858.65     4791.13       80.00 o   0.4045E-04
   2  -4   7     2841.97     3130.79       55.11 o   0.4739E-04
   3  -4   7       42.47       50.22        7.25 o   0.1246E-02
   4  -4   7     1855.57     1981.19       49.36 o   0.6935E-04
   5  -4   7       61.35       61.10        9.95 o   0.1104E-02
   6  -4   7      852.86      862.27       35.26 o   0.1405E-03
   7  -4   7      428.51      421.48       26.50 o   0.2362E-03
   8  -4   7      211.11      226.57       19.43 o   0.3738E-03
   9  -4   7      817.97      738.10       56.78 o   0.1443E-03
  10  -4   7       59.81       33.99       21.09 o   0.1605E-02
  11  -4   7       80.93       91.73       30.75 o   0.7917E-03
  12  -4   7       44.47       43.62       22.38 o   0.1450E-02
 -14  -3   7       24.01       46.50       15.16 o   0.1345E-02
 -13  -3   7       13.92        5.15       15.28 o   0.5509E-02
 -12  -3   7      324.48      292.48       35.97 o   0.3005E-03
 -11  -3   7       23.27       36.01       19.76 o   0.1516E-02
 -10  -3   7     1053.93     1123.62       42.31 o   0.1109E-03
  -9  -3   7     1391.12     1469.26       47.23 o   0.9099E-04
  -8  -3   7        7.09       10.55        6.95 o   0.3875E-02
  -7  -3   7     1218.58     1157.30       32.11 o   0.1066E-03
  -6  -3   7      320.67      361.29       18.99 o   0.2597E-03
  -5  -3   7     1120.56     1163.06       28.76 o   0.1100E-03
  -4  -3   7     2493.15     2504.43       55.31 o   0.6378E-04
  -3  -3   7      526.64      448.54       26.30 o   0.2053E-03
  -2  -3   7     3545.72     3421.94       87.46 o   0.4945E-04
  -1  -3   7      208.18      215.65       14.03 o   0.4277E-03
   0  -3   7      175.10      217.44       13.53 o   0.3859E-03
   1  -3   7     3426.38     3048.79       75.48 o   0.4477E-04
   2  -3   7      133.10      133.71        9.02 o   0.5588E-03
   3  -3   7     3271.37     3424.54       52.62 o   0.4886E-04
   4  -3   7      514.25      530.58       25.49 o   0.1949E-03
   5  -3   7      292.86      267.11       20.46 o   0.3236E-03
   6  -3   7      224.89      234.86       18.97 o   0.3737E-03
   7  -3   7      -21.92        2.30       10.34 o   0.5993E-02
   8  -3   7      616.00      631.72       37.33 o   0.1762E-03
   9  -3   7      387.04      365.83       31.74 o   0.2573E-03
  10  -3   7      287.88      231.02       38.02 o   0.3476E-03
  11  -3   7      110.40      154.79       34.25 o   0.4844E-03
 -14  -2   7       13.49        1.37       16.38 o   0.6502E-02
 -13  -2   7       39.66       37.83       20.60 o   0.1675E-02
 -12  -2   7       60.17       68.97       24.77 o   0.1026E-02
 -11  -2   7      536.77      503.22       41.09 o   0.2012E-03
 -10  -2   7     1676.15     1844.94       47.35 o   0.7252E-04
  -9  -2   7       -0.10        5.29       11.26 o   0.5075E-02
  -8  -2   7      418.52      534.14       22.90 o   0.1804E-03
  -7  -2   7      787.82      705.48       30.77 o   0.1486E-03
  -6  -2   7      166.84      161.10       13.83 o   0.5011E-03
  -5  -2   7     2222.81     2238.46       67.00 o   0.7084E-04
  -4  -2   7       38.66       36.34        8.74 o   0.1571E-02
  -3  -2   7     9176.61     9043.31      183.68 o   0.2643E-04
  -2  -2   7     2473.02     2252.64       55.50 o   0.6113E-04
  -1  -2   7      320.26      273.84       15.31 o   0.3119E-03
   0  -2   7     2782.67     2900.42       56.09 o   0.5641E-04
   1  -2   7     1964.39     1871.68       46.58 o   0.7477E-04
   2  -2   7      855.42      870.60       26.94 o   0.1368E-03
   3  -2   7      785.79      685.43       22.96 o   0.1488E-03
   4  -2   7     1335.23     1385.05       48.62 o   0.9197E-04
   5  -2   7      530.95      545.55       31.04 o   0.1911E-03
   6  -2   7        0.77        1.17        4.55 o   0.6909E-02
   7  -2   7      144.31      143.40       18.48 o   0.5595E-03
   8  -2   7      438.89      460.03       33.16 o   0.2249E-03
   9  -2   7       73.92       66.18       16.39 o   0.1034E-02
  10  -2   7      275.33      274.70       38.27 o   0.3339E-03
 -13  -1   7       12.51       16.95       13.30 o   0.2783E-02
 -12  -1   7       52.26       50.28       17.41 o   0.1251E-02
 -11  -1   7      991.47     1053.40       44.66 o   0.1157E-03
 -10  -1   7       44.34       59.72       11.17 o   0.1106E-02
  -9  -1   7     2060.16     2066.55       49.20 o   0.7419E-04
  -8  -1   7     1129.54     1173.13       33.01 o   0.1103E-03
  -7  -1   7       69.38       55.51        9.80 o   0.1137E-02
  -6  -1   7       33.96       34.38        9.65 o   0.1710E-02
  -5  -1   7      117.44       97.66       22.51 o   0.7259E-03
  -4  -1   7     2040.24     1994.52       94.85 o   0.7444E-04
  -3  -1   7     3164.35     3448.06       62.51 o   0.4653E-04
  -2  -1   7      221.66      307.30       13.64 o   0.2763E-03
  -1  -1   7     2545.36     2726.06       59.03 o   0.5586E-04
   0  -1   7     1251.51     1263.05       34.73 o   0.1042E-03
   1  -1   7      353.02      337.08       18.43 o   0.2766E-03
   2  -1   7      919.54      962.96       30.15 o   0.1264E-03
   3  -1   7      676.07      756.13       22.46 o   0.1442E-03
   4  -1   7     2145.17     2159.72       66.10 o   0.7283E-04
   5  -1   7      377.51      377.38       27.29 o   0.2595E-03
   6  -1   7      406.91      436.19       30.05 o   0.2229E-03
   7  -1   7      784.98      742.18       43.42 o   0.1492E-03
   8  -1   7       26.18       14.15       12.08 o   0.3042E-02
   9  -1   7      212.88      196.86       25.55 o   0.4190E-03
  10  -1   7      -30.88        3.29       23.19 o   0.5552E-02
 -14   0   7      172.63      112.30       40.73 o   0.6086E-03
 -13   0   7       71.55        8.58       24.51 o   0.3129E-02
 -12   0   7      200.28      210.67       21.36 o   0.4289E-03
 -11   0   7      117.66      158.91       15.69 o   0.4777E-03
 -10   0   7      105.19      104.01       14.61 o   0.7257E-03
  -9   0   7     1104.57     1152.81       33.14 o   0.1083E-03
  -8   0   7       14.78       20.75        5.62 o   0.2610E-02
  -7   0   7     1676.48     1588.53       39.35 o   0.8427E-04
  -6   0   7       18.64       20.35        4.82 o   0.2688E-02
  -5   0   7     1378.13     1400.76       34.15 o   0.9864E-04
  -4   0   7      519.06      602.89       26.72 o   0.1663E-03
  -3   0   7       13.41        7.59        5.19 o   0.4588E-02
  -2   0   7     4074.81     3992.22       71.49 o   0.4547E-04
  -1   0   7     3139.78     3322.83       54.00 o   0.5123E-04
   0   0   7      605.92      576.27       23.68 o   0.1826E-03
   1   0   7      799.77      873.01       25.07 o   0.1306E-03
   2   0   7        6.52        2.94        4.94 o   0.6913E-02
   3   0   7      541.11      585.94       20.88 o   0.1777E-03
   4   0   7      324.48      286.77       25.22 o   0.3043E-03
   5   0   7      991.94     1052.33       46.52 o   0.1110E-03
   6   0   7     1410.97     1374.08       58.82 o   0.9686E-04
   7   0   7       -6.13        0.23       12.24 o   0.5836E-02
   8   0   7      140.42      156.17       21.97 o   0.5173E-03
   9   0   7       88.38       77.07       19.69 o   0.9047E-03
  10   0   7      -16.82        7.57       20.57 o   0.4657E-02
 -14   1   7       18.04        1.74       21.73 o   0.6386E-02
 -13   1   7      317.91      290.89       34.49 o   0.3041E-03
 -12   1   7       95.71      129.82       18.45 o   0.5718E-03
 -11   1   7       -1.13       35.91        9.16 o   0.1500E-02
 -10   1   7      948.98      863.83       39.26 o   0.1279E-03
  -9   1   7       57.32       86.91       10.05 o   0.8027E-03
  -8   1   7     1521.82     1518.90       45.38 o   0.9136E-04
  -7   1   7      281.06      305.28       14.66 o   0.2942E-03
  -6   1   7      115.23      158.56       12.95 o   0.5071E-03
  -5   1   7      336.95      279.38       16.81 o   0.2979E-03
  -4   1   7      177.37      201.69       16.86 o   0.4282E-03
  -3   1   7     1631.77     1475.14       48.49 o   0.8369E-04
  -2   1   7     3014.82     2972.25       73.62 o   0.5601E-04
  -1   1   7      555.47      495.70       26.74 o   0.1966E-03
   0   1   7     2120.27     2021.17       50.17 o   0.7051E-04
   1   1   7        2.41        3.61        6.60 o   0.6715E-02
   2   1   7       72.43       63.76       10.54 o   0.1077E-02
   3   1   7      446.34      459.64       23.59 o   0.2276E-03
   4   1   7        6.37       29.25       11.26 o   0.1950E-02
   5   1   7     1947.68     2020.94       70.10 o   0.7215E-04
   6   1   7       27.75       19.16       11.90 o   0.2439E-02
   7   1   7      490.81      489.41       37.02 o   0.2109E-03
   8   1   7       71.47       81.55       17.15 o   0.8586E-03
   9   1   7      -12.42        0.07       18.70 o   0.2411E-02
 -14   2   7      215.43      260.41       29.54 o   0.3341E-03
 -13   2   7      229.70      252.53       29.56 o   0.3466E-03
 -12   2   7       -1.95        3.15       14.04 o   0.6757E-02
 -11   2   7      293.91      226.12       30.90 o   0.3513E-03
 -10   2   7      543.61      613.61       38.67 o   0.1669E-03
  -9   2   7      -11.43        6.41        7.61 o   0.5003E-02
  -8   2   7     1578.08     1593.93       38.36 o   0.8735E-04
  -7   2   7      547.77      607.32       27.97 o   0.1690E-03
  -6   2   7     3780.78     3568.77       76.26 o   0.4536E-04
  -5   2   7        2.53        1.47        4.74 o   0.7099E-02
  -4   2   7      175.59      181.12       13.00 o   0.4740E-03
  -3   2   7     1366.79     1264.64       45.85 o   0.9689E-04
  -2   2   7       73.88       97.67       10.83 o   0.7507E-03
  -1   2   7     1992.02     1887.04       56.78 o   0.7313E-04
   0   2   7       88.86      123.13       12.09 o   0.6281E-03
   1   2   7      423.25      391.23       27.11 o   0.2426E-03
   2   2   7      697.35      747.44       36.62 o   0.1465E-03
   3   2   7       -8.27        0.01        9.36 o   0.2452E-02
   4   2   7      647.25      648.11       38.89 o   0.1713E-03
   5   2   7       51.27       38.33       13.42 o   0.1590E-02
   6   2   7      142.15      145.33       21.53 o   0.5421E-03
   7   2   7      165.24      217.57       24.26 o   0.3740E-03
   8   2   7       10.56        6.61       18.86 o   0.4841E-02
 -14   3   7      184.64      229.60       41.71 o   0.3636E-03
 -13   3   7      -25.27        0.19       16.12 o   0.3047E-02
 -12   3   7      276.55      310.04       30.57 o   0.2899E-03
 -11   3   7      182.70      201.26       25.71 o   0.4298E-03
 -10   3   7       11.45        6.31       10.28 o   0.4782E-02
  -9   3   7       39.79       80.56       12.63 o   0.8534E-03
  -8   3   7       52.32       82.42        9.83 o   0.8409E-03
  -7   3   7      508.24      643.06       20.19 o   0.1584E-03
  -6   3   7     1561.27     1338.27       39.09 o   0.8447E-04
  -5   3   7       96.03       89.69       10.28 o   0.8204E-03
  -4   3   7     2955.05     2865.51       72.23 o   0.5670E-04
  -3   3   7      150.06      129.19       14.08 o   0.5916E-03
  -2   3   7      125.30       98.72       13.80 o   0.6717E-03
  -1   3   7       55.32       65.74        9.74 o   0.1044E-02
   0   3   7      452.82      507.03       27.83 o   0.1898E-03
   1   3   7     1980.36     1950.76       64.39 o   0.7583E-04
   2   3   7       31.94       19.30       12.02 o   0.2520E-02
   3   3   7     1171.16     1138.09       52.34 o   0.1106E-03
   4   3   7      273.05      267.75       26.79 o   0.3364E-03
   5   3   7       -8.27       12.61       13.61 o   0.3369E-02
   6   3   7      237.33      239.89       27.03 o   0.3639E-03
   7   3   7       19.96       11.07       16.06 o   0.3729E-02
 -13   4   7      200.55      186.50       27.90 o   0.4459E-03
 -12   4   7      411.98      433.73       36.46 o   0.2355E-03
 -11   4   7       -2.53        0.32       11.06 o   0.5658E-02
 -10   4   7       44.18       81.66       12.66 o   0.8230E-03
  -9   4   7       -6.11        5.02       14.14 o   0.5535E-02
  -8   4   7      129.53      154.42       16.25 o   0.4818E-03
  -7   4   7      362.20      374.94       21.63 o   0.2632E-03
  -6   4   7     1133.31     1152.49       33.93 o   0.1093E-03
  -5   4   7     1771.24     1874.97       53.71 o   0.7623E-04
  -4   4   7       -1.39        5.89        8.27 o   0.5002E-02
  -3   4   7       18.33       26.59        7.39 o   0.2076E-02
  -2   4   7      186.93      180.38       17.28 o   0.4610E-03
  -1   4   7       30.51       44.55        9.38 o   0.1419E-02
   0   4   7     1227.65     1168.39       48.93 o   0.1063E-03
   1   4   7      153.27      136.64       19.47 o   0.5655E-03
   2   4   7     1235.68     1301.39       53.88 o   0.9668E-04
   3   4   7      391.95      319.58       31.55 o   0.2662E-03
   4   4   7        0.94       11.54        5.29 o   0.3565E-02
   5   4   7      147.14      171.75       22.43 o   0.4647E-03
   6   4   7      201.23      153.96       32.51 o   0.4792E-03
 -13   5   7       91.57      150.49       28.40 o   0.4974E-03
 -12   5   7       -8.77        1.84       14.60 o   0.6798E-02
 -11   5   7      242.74      243.75       29.93 o   0.3666E-03
 -10   5   7       19.49       53.67       14.79 o   0.1201E-02
  -9   5   7        3.91       26.26       13.46 o   0.1972E-02
  -8   5   7      208.77      246.49       22.21 o   0.3586E-03
  -7   5   7       11.19        0.58        8.34 o   0.6703E-02
  -6   5   7     1266.31     1327.84       44.95 o   0.9927E-04
  -5   5   7      296.66      305.04       22.25 o   0.2977E-03
  -4   5   7      969.22      933.96       41.26 o   0.1276E-03
  -3   5   7      576.44      536.87       32.60 o   0.1893E-03
  -2   5   7      -10.00        3.79        8.43 o   0.6355E-02
  -1   5   7      230.30      221.95       20.92 o   0.3870E-03
   0   5   7      109.29       80.42       16.27 o   0.8511E-03
   1   5   7      616.90      576.10       37.35 o   0.1798E-03
   2   5   7      524.85      543.99       35.58 o   0.1932E-03
   3   5   7        4.27        0.65       12.88 o   0.6869E-02
   4   5   7      297.59      282.27       30.60 o   0.3186E-03
   5   5   7      263.77      245.27       50.82 o   0.3514E-03
   6   5   7       10.41       35.88       20.23 o   0.1563E-02
 -12   6   7       42.45      100.91       25.62 o   0.6432E-03
 -11   6   7       55.80       68.24       17.18 o   0.9603E-03
 -10   6   7       42.48       84.19       15.16 o   0.8028E-03
  -9   6   7      435.11      384.19       38.20 o   0.2401E-03
  -8   6   7       15.18        6.74       12.36 o   0.4977E-02
  -7   6   7      265.74      339.67       27.23 o   0.2561E-03
  -6   6   7      240.80      269.67       20.06 o   0.3325E-03
  -5   6   7       11.09       40.52        9.71 o   0.1450E-02
  -4   6   7      635.00      630.05       34.85 o   0.1750E-03
  -3   6   7       64.22       64.74       13.38 o   0.9706E-03
  -2   6   7      596.98      518.92       36.08 o   0.1862E-03
  -1   6   7      312.57      265.14       34.25 o   0.3161E-03
   0   6   7      103.70       91.25       22.40 o   0.7676E-03
   1   6   7      395.35      405.23       40.92 o   0.2432E-03
   2   6   7       74.67       98.90       15.48 o   0.7322E-03
   3   6   7      197.64      185.72       25.68 o   0.4460E-03
   4   6   7      232.39      236.08       44.83 o   0.3740E-03
   5   6   7      -49.25       31.89       36.21 o   0.1759E-02
 -12   7   7      -68.07       14.81       30.57 o   0.2471E-02
 -11   7   7       25.24       22.63       22.67 o   0.2359E-02
 -10   7   7      332.27      374.32       35.66 o   0.2492E-03
  -9   7   7       94.68       58.35       21.57 o   0.1040E-02
  -8   7   7      228.02      268.83       26.78 o   0.3330E-03
  -7   7   7      577.71      530.67       41.65 o   0.1900E-03
  -6   7   7       41.82       31.24       15.59 o   0.1735E-02
  -5   7   7      235.82      238.77       28.24 o   0.3686E-03
  -4   7   7       49.92       53.20       12.06 o   0.1276E-02
  -3   7   7      390.20      405.82       29.62 o   0.2313E-03
  -2   7   7      336.23      254.35       29.26 o   0.3099E-03
  -1   7   7       10.63       28.78       11.76 o   0.1921E-02
   0   7   7      180.00      149.53       29.16 o   0.5125E-03
   1   7   7      147.82      144.18       27.60 o   0.5492E-03
   2   7   7       74.94       64.49       31.85 o   0.1046E-02
 -10   8   7       -5.71        8.80       25.00 o   0.4186E-02
  -9   8   7       88.13      104.21       16.77 o   0.6849E-03
  -8   8   7      158.21      180.69       24.52 o   0.4645E-03
  -7   8   7       25.93       25.98       13.97 o   0.2352E-02
  -6   8   7       39.87       62.89       14.56 o   0.1055E-02
  -5   8   7      157.91      133.58       25.64 o   0.5609E-03
  -4   8   7       91.99      117.34       22.80 o   0.6620E-03
  -3   8   7      316.23      325.02       27.73 o   0.2835E-03
  -2   8   7        0.13       14.26       18.03 o   0.3212E-02
  -1   8   7      202.33      230.59       24.86 o   0.3569E-03
   0   8   7      252.02      177.80       45.08 o   0.4131E-03
   1   8   7      -21.52        2.48       19.41 o   0.5946E-02
  -9   9   7      169.12      228.93       27.92 o   0.3488E-03
  -8   9   7       31.19       36.59       14.39 o   0.1634E-02
  -7   9   7      206.23      167.81       28.40 o   0.4556E-03
  -6   9   7      180.52      186.81       28.60 o   0.4472E-03
  -5   9   7      -19.27       19.12       15.28 o   0.2727E-02
  -4   9   7      112.76       98.09       24.56 o   0.7427E-03
  -3   9   7      -17.56        1.14       16.77 o   0.6399E-02
   0   9   7       -3.93        5.30       25.67 o   0.5616E-02
  -9  10   7       40.31       18.81       28.08 o   0.2466E-02
  -8  10   7      -31.30       16.02       23.25 o   0.2803E-02
  -7  10   7      159.28      169.85       27.59 o   0.4897E-03
  -6  10   7       11.06       14.15       22.30 o   0.3144E-02
   3 -15   8       14.11        5.00       20.75 o   0.5396E-02
   4 -15   8       66.98       44.47       19.69 o   0.1348E-02
   5 -15   8        6.79        6.30       17.30 o   0.5202E-02
   6 -15   8      414.57      386.40       41.64 o   0.2472E-03
   7 -15   8      -21.10       37.24       23.26 o   0.1549E-02
   0 -14   8     1134.20     1065.05       69.33 o   0.1122E-03
   1 -14   8      487.11      474.72       44.57 o   0.2150E-03
   2 -14   8       50.01       37.66       17.51 o   0.1583E-02
   3 -14   8      113.47      114.54       22.89 o   0.6755E-03
   4 -14   8       -3.94        2.94       12.48 o   0.6476E-02
   5 -14   8       84.01      124.65       20.58 o   0.5877E-03
   6 -14   8       59.24       38.26       17.82 o   0.1499E-02
   7 -14   8      248.77      261.14       43.42 o   0.3518E-03
   8 -14   8      319.71      341.31       47.76 o   0.2701E-03
  -3 -13   8      335.73      272.48       38.14 o   0.3049E-03
  -2 -13   8      -26.47        0.42       16.11 o   0.5003E-02
  -1 -13   8      173.31      238.56       28.84 o   0.3338E-03
   0 -13   8      319.12      415.48       34.69 o   0.2140E-03
   1 -13   8       19.24        4.94       17.62 o   0.5162E-02
   2 -13   8     1220.88     1092.45       66.72 o   0.1046E-03
   3 -13   8       63.90      106.99       17.29 o   0.6778E-03
   4 -13   8      126.23      117.04       21.00 o   0.6480E-03
   5 -13   8       10.29        7.91       10.29 o   0.4598E-02
   6 -13   8       32.88       29.73       15.18 o   0.2035E-02
   7 -13   8      604.47      623.06       48.84 o   0.1814E-03
   8 -13   8       88.97       91.49       23.87 o   0.8125E-03
   9 -13   8      329.55      375.29       49.14 o   0.2524E-03
  -5 -12   8        0.54        2.03       10.20 o   0.6967E-02
  -4 -12   8      840.78      959.57       45.48 o   0.1151E-03
  -3 -12   8       29.01       13.02       17.67 o   0.3126E-02
  -2 -12   8      378.01      473.25       37.40 o   0.2015E-03
  -1 -12   8      296.16      284.95       32.57 o   0.3186E-03
   0 -12   8       32.13       32.63       13.46 o   0.1733E-02
   1 -12   8      671.74      747.61       47.19 o   0.1447E-03
   2 -12   8      303.24      383.91       31.62 o   0.2289E-03
   3 -12   8      275.24      342.18       30.29 o   0.2570E-03
   4 -12   8       59.73       90.76       16.38 o   0.7527E-03
   5 -12   8       41.82       58.35       12.83 o   0.1030E-02
   6 -12   8       77.39       69.42       16.18 o   0.9819E-03
   7 -12   8      200.49      190.09       27.84 o   0.4442E-03
   8 -12   8      203.97      128.06       30.82 o   0.5244E-03
   9 -12   8      501.40      581.57       36.63 o   0.1764E-03
  10 -12   8       22.11        4.33       20.63 o   0.5158E-02
  -7 -11   8      124.42       86.93       34.97 o   0.7713E-03
  -6 -11   8       24.33        8.93       16.82 o   0.4003E-02
  -5 -11   8      719.48      678.92       53.02 o   0.1596E-03
  -4 -11   8      345.89      324.68       27.20 o   0.2844E-03
  -3 -11   8      482.19      409.41       41.52 o   0.2229E-03
  -2 -11   8     1057.93      964.75       60.01 o   0.1179E-03
  -1 -11   8      215.04      297.11       26.40 o   0.2752E-03
   0 -11   8       35.29      115.21       12.46 o   0.6017E-03
   1 -11   8      347.86      317.45       32.13 o   0.2870E-03
   2 -11   8      817.55      863.10       49.13 o   0.1375E-03
   3 -11   8     1364.15     1390.84       63.60 o   0.9989E-04
   4 -11   8       77.75       71.59       17.76 o   0.9892E-03
   5 -11   8      561.87      585.06       39.60 o   0.1819E-03
   6 -11   8      188.05      224.59       19.77 o   0.3589E-03
   7 -11   8       25.13       16.44       11.47 o   0.2855E-02
   8 -11   8      359.91      307.44       36.68 o   0.2844E-03
   9 -11   8        2.33       14.72       12.82 o   0.3276E-02
  10 -11   8      309.62      285.03       33.17 o   0.3112E-03
  -9 -10   8      -11.72        0.83       16.28 o   0.6528E-02
  -8 -10   8      239.46      197.61       31.38 o   0.4055E-03
  -7 -10   8       19.55       11.27       14.04 o   0.3796E-02
  -6 -10   8      246.37      270.56       30.02 o   0.3283E-03
  -5 -10   8      125.57      126.98       16.83 o   0.6194E-03
  -4 -10   8      401.93      370.35       36.16 o   0.2526E-03
  -3 -10   8     1868.99     1944.77       79.27 o   0.7472E-04
  -2 -10   8      584.01      490.78       42.36 o   0.1902E-03
  -1 -10   8      526.71      465.07       39.11 o   0.2062E-03
   0 -10   8      382.83      317.41       32.90 o   0.2741E-03
   1 -10   8       27.85       17.77       10.67 o   0.2596E-02
   2 -10   8      391.03      402.28       31.87 o   0.2444E-03
   3 -10   8      224.52      240.69       24.94 o   0.3685E-03
   4 -10   8     1633.06     1821.68       66.93 o   0.7322E-04
   5 -10   8     1601.18     1627.50       56.46 o   0.8903E-04
   6 -10   8       53.31       50.16       10.96 o   0.1310E-02
   7 -10   8      161.08      154.38       19.38 o   0.5160E-03
   8 -10   8       61.21       58.93       12.87 o   0.1096E-02
   9 -10   8       26.94       77.02       11.95 o   0.8357E-03
  10 -10   8      512.69      306.60       71.02 o   0.2249E-03
 -10  -9   8      -47.99       12.90       24.28 o   0.2893E-02
  -9  -9   8      460.23      477.64       43.41 o   0.2168E-03
  -8  -9   8      214.11      195.29       29.67 o   0.4250E-03
  -7  -9   8      216.18      234.19       28.79 o   0.3647E-03
  -6  -9   8      107.60       84.47       21.83 o   0.8116E-03
  -5  -9   8       42.07       63.78       11.48 o   0.1054E-02
  -4  -9   8     1380.89     1399.48       65.64 o   0.9849E-04
  -3  -9   8     1817.46     1722.95       74.88 o   0.7887E-04
  -2  -9   8     1101.52     1042.34       55.65 o   0.1155E-03
  -1  -9   8     1969.64     2104.76       75.25 o   0.6778E-04
   0  -9   8      -12.38        4.07        7.41 o   0.5639E-02
   1  -9   8       88.07       74.16       12.85 o   0.9208E-03
   2  -9   8        9.94        4.56        6.99 o   0.5988E-02
   3  -9   8      815.93      803.34       27.90 o   0.1450E-03
   4  -9   8     2949.31     2934.33       63.82 o   0.5827E-04
   5  -9   8       16.09        3.82       10.76 o   0.5871E-02
   6  -9   8     1198.87     1241.77       47.51 o   0.1035E-03
   7  -9   8      159.72      156.80       24.18 o   0.5138E-03
   8  -9   8        8.17       21.12       12.23 o   0.2407E-02
   9  -9   8       77.55       88.06       17.17 o   0.8169E-03
  10  -9   8       49.64       14.08       27.23 o   0.2828E-02
 -10  -8   8      188.58      166.68       29.68 o   0.4741E-03
  -9  -8   8      410.22      357.69       38.92 o   0.2532E-03
  -8  -8   8      284.21      246.35       32.06 o   0.3430E-03
  -7  -8   8      394.37      489.26       36.37 o   0.1933E-03
  -6  -8   8        5.20        8.36       10.68 o   0.4299E-02
  -5  -8   8      559.63      576.28       40.02 o   0.1869E-03
  -4  -8   8      928.55     1015.04       50.11 o   0.1160E-03
  -3  -8   8      131.10      252.06       16.38 o   0.3071E-03
  -2  -8   8     3435.11     3402.10       83.63 o   0.5175E-04
  -1  -8   8      182.85      169.50       17.01 o   0.4741E-03
   0  -8   8      721.55      743.64       25.29 o   0.1531E-03
   1  -8   8      348.49      429.43       17.03 o   0.2102E-03
   2  -8   8        0.34        2.58        4.45 o   0.6208E-02
   3  -8   8     1634.07     1709.59       33.87 o   0.8102E-04
   4  -8   8      116.82      110.47       10.62 o   0.7032E-03
   5  -8   8     1662.82     1736.59       44.47 o   0.8198E-04
   6  -8   8     1031.41     1006.42       57.08 o   0.1214E-03
   7  -8   8       -3.41        0.13       11.72 o   0.3909E-02
   8  -8   8      199.15      142.76       27.18 o   0.4968E-03
   9  -8   8        5.55        6.89       10.58 o   0.4671E-02
  10  -8   8      162.94      137.96       25.96 o   0.5460E-03
 -11  -7   8       72.00       30.73       27.17 o   0.1681E-02
 -10  -7   8      189.67      158.80       26.98 o   0.4869E-03
  -9  -7   8       30.19       46.97       14.93 o   0.1316E-02
  -8  -7   8      890.21      837.81       52.58 o   0.1354E-03
  -7  -7   8       83.36      142.04       17.52 o   0.5003E-03
  -6  -7   8      792.33      935.15       47.20 o   0.1170E-03
  -5  -7   8     1730.63     1852.51       57.15 o   0.7466E-04
  -4  -7   8       14.27       12.03        6.04 o   0.3490E-02
  -3  -7   8     1262.30     1223.46       30.96 o   0.1038E-03
  -2  -7   8      255.23      329.41       13.07 o   0.2701E-03
  -1  -7   8      638.20      805.01       29.62 o   0.1279E-03
   0  -7   8     1878.29     1929.27       53.06 o   0.7784E-04
   1  -7   8      308.60      360.02       19.84 o   0.2626E-03
   2  -7   8     2257.41     2318.59       49.37 o   0.6916E-04
   3  -7   8      116.29      119.11       10.25 o   0.6082E-03
   4  -7   8      210.61      220.84       13.18 o   0.3888E-03
   5  -7   8     1451.58     1468.41       40.45 o   0.9404E-04
   6  -7   8       13.58       18.99        8.84 o   0.2650E-02
   7  -7   8      975.18      939.55       57.92 o   0.1267E-03
   8  -7   8       79.53       76.85       20.86 o   0.9461E-03
   9  -7   8       85.17       99.81       15.56 o   0.7049E-03
  10  -7   8       87.43      128.17       18.99 o   0.5901E-03
  11  -7   8        9.06       13.33       16.55 o   0.3381E-02
 -12  -6   8       16.16       22.17       26.35 o   0.2411E-02
 -11  -6   8      152.63      118.02       36.31 o   0.6196E-03
 -10  -6   8       -4.18        0.36       11.05 o   0.5358E-02
  -9  -6   8      151.22      137.02       21.50 o   0.5678E-03
  -8  -6   8      143.57      133.63       21.21 o   0.5770E-03
  -7  -6   8     1053.79     1097.32       44.61 o   0.1145E-03
  -6  -6   8     3769.89     3535.47       75.25 o   0.4491E-04
  -5  -6   8       13.54       28.29        7.62 o   0.1899E-02
  -4  -6   8      354.31      343.21       18.28 o   0.2773E-03
  -3  -6   8      109.24      125.88        8.58 o   0.6221E-03
  -2  -6   8       14.83       15.84        5.61 o   0.3093E-02
  -1  -6   8     2717.39     2780.67       55.87 o   0.6079E-04
   0  -6   8       -3.65        0.04        6.31 o   0.2498E-02
   1  -6   8     5440.85     5852.33      103.89 o   0.3009E-04
   2  -6   8     1954.14     1895.38       51.56 o   0.7552E-04
   3  -6   8      153.11      150.88       11.81 o   0.5490E-03
   4  -6   8      486.35      508.88       19.19 o   0.2131E-03
   5  -6   8      155.38      164.62       12.78 o   0.4781E-03
   6  -6   8      815.19      796.43       38.33 o   0.1450E-03
   7  -6   8      731.20      780.75       34.29 o   0.1440E-03
   8  -6   8      416.21      472.48       33.32 o   0.2117E-03
   9  -6   8      273.05      289.49       28.71 o   0.3040E-03
  10  -6   8      -24.42        1.85       13.86 o   0.6096E-02
  11  -6   8       72.85       41.94       31.62 o   0.1332E-02
  12  -6   8      116.98      109.51       33.39 o   0.6912E-03
 -13  -5   8       69.98       15.65       31.63 o   0.2450E-02
 -12  -5   8      230.67      275.68       32.89 o   0.3123E-03
 -11  -5   8       30.31        3.85       20.49 o   0.5151E-02
 -10  -5   8       68.81       58.89       15.68 o   0.1126E-02
  -9  -5   8      152.93      163.28       20.78 o   0.5102E-03
  -8  -5   8      215.89      176.78       16.97 o   0.4387E-03
  -7  -5   8     3632.24     3458.25       74.12 o   0.4716E-04
  -6  -5   8      240.82      316.99       16.43 o   0.2648E-03
  -5  -5   8     2408.13     2773.34       53.99 o   0.4896E-04
  -4  -5   8     1601.53     1682.86       41.02 o   0.8393E-04
  -3  -5   8        4.09        0.14        5.15 o   0.5582E-02
  -2  -5   8      388.83      374.51       15.96 o   0.2551E-03
  -1  -5   8       88.83       80.18       10.32 o   0.8939E-03
   0  -5   8     2936.75     2949.05       66.63 o   0.5817E-04
   1  -5   8     1961.03     2113.17       51.25 o   0.6895E-04
   2  -5   8      296.10      389.37       18.28 o   0.2212E-03
   3  -5   8     1038.62     1077.17       32.68 o   0.1134E-03
   4  -5   8     1067.46     1143.99       33.85 o   0.1080E-03
   5  -5   8       52.23       66.31        9.53 o   0.1022E-02
   6  -5   8      695.62      724.54       32.66 o   0.1524E-03
   7  -5   8      102.33      138.65       14.09 o   0.5310E-03
   8  -5   8      590.89      644.54       40.86 o   0.1643E-03
   9  -5   8       96.67      100.31       21.27 o   0.7619E-03
  10  -5   8       57.05       58.90       19.78 o   0.1166E-02
  11  -5   8      141.36      153.44       36.59 o   0.5124E-03
 -14  -4   8     -107.88        0.04       37.17 o   0.1695E-02
 -13  -4   8      296.16      268.92       37.67 o   0.3276E-03
 -12  -4   8       83.78      121.27       21.75 o   0.6167E-03
 -11  -4   8       98.73      108.98       20.93 o   0.6887E-03
 -10  -4   8      242.05      205.72       20.58 o   0.3951E-03
  -9  -4   8       -0.15        3.35       10.50 o   0.6423E-02
  -8  -4   8      860.25      892.20       35.84 o   0.1350E-03
  -7  -4   8      539.14      600.58       27.19 o   0.1780E-03
  -6  -4   8     1075.91     1176.88       37.87 o   0.1056E-03
  -5  -4   8     3418.54     3682.67       75.28 o   0.4433E-04
  -4  -4   8      644.83      650.89       20.90 o   0.1695E-03
  -3  -4   8     1073.84     1060.33       28.56 o   0.1186E-03
  -2  -4   8      736.03      770.71       34.70 o   0.1504E-03
  -1  -4   8     2197.83     2239.92       55.12 o   0.7009E-04
   0  -4   8     3020.68     3082.47       85.33 o   0.5452E-04
   1  -4   8       47.25       31.40        8.79 o   0.1924E-02
   2  -4   8     3555.36     3613.95       69.73 o   0.4861E-04
   3  -4   8     2238.75     2261.35       52.43 o   0.7009E-04
   4  -4   8       51.63       75.09        9.37 o   0.8782E-03
   5  -4   8       35.81       29.36        9.58 o   0.1989E-02
   6  -4   8       21.90       29.84        9.61 o   0.1743E-02
   7  -4   8      203.62      224.47       19.40 o   0.3804E-03
   8  -4   8      262.04      244.73       24.91 o   0.3517E-03
   9  -4   8      162.13      205.82       29.10 o   0.3867E-03
  10  -4   8      510.46      363.30       50.00 o   0.2190E-03
  11  -4   8       63.10        1.01       27.97 o   0.4385E-02
 -13  -3   8      109.93       77.24       24.03 o   0.8369E-03
 -12  -3   8       77.66       78.02       27.76 o   0.8789E-03
 -11  -3   8      525.21      521.58       33.41 o   0.2017E-03
 -10  -3   8       28.29       16.88        8.25 o   0.2725E-02
  -9  -3   8     1390.86     1363.38       47.31 o   0.9727E-04
  -8  -3   8      794.00      773.52       33.62 o   0.1479E-03
  -7  -3   8       -5.26        0.29        6.86 o   0.5401E-02
  -6  -3   8     1554.23     1550.06       46.50 o   0.9087E-04
  -5  -3   8      768.98      895.71       27.66 o   0.1260E-03
  -4  -3   8     2328.58     2325.95       53.63 o   0.6794E-04
  -3  -3   8      495.05      599.24       27.80 o   0.1671E-03
  -2  -3   8      533.15      571.10       23.40 o   0.1774E-03
  -1  -3   8      443.35      385.90       22.06 o   0.2364E-03
   0  -3   8      504.83      584.35       25.04 o   0.1723E-03
   1  -3   8      865.09      869.36       36.90 o   0.1387E-03
   2  -3   8     3339.93     3594.63       71.52 o   0.4517E-04
   3  -3   8      113.37      145.21       10.84 o   0.5213E-03
   4  -3   8     1816.92     1928.60       45.68 o   0.7298E-04
   5  -3   8       14.53        2.21        8.30 o   0.6197E-02
   6  -3   8      170.09      169.47       19.33 o   0.4864E-03
   7  -3   8      216.96      188.63       22.79 o   0.4265E-03
   8  -3   8       41.34       39.93       13.10 o   0.1516E-02
   9  -3   8      800.75      746.82       59.96 o   0.1468E-03
  10  -3   8       20.70       22.84       20.61 o   0.2407E-02
 -13  -2   8        1.60       11.05       19.70 o   0.3486E-02
 -12  -2   8      377.68      297.19       29.38 o   0.2816E-03
 -11  -2   8       31.61       89.03       11.79 o   0.7231E-03
 -10  -2   8      828.33      818.12       39.42 o   0.1434E-03
  -9  -2   8      799.82      828.83       30.00 o   0.1379E-03
  -8  -2   8       21.65       41.05        8.30 o   0.1558E-02
  -7  -2   8      529.52      506.20       26.30 o   0.2029E-03
  -6  -2   8      559.78      662.02       32.15 o   0.1568E-03
  -5  -2   8     1071.45      970.88       45.17 o   0.1163E-03
  -4  -2   8     2235.69     2101.79      104.80 o   0.6828E-04
  -3  -2   8      786.23      790.14       35.51 o   0.1457E-03
  -2  -2   8     2502.54     2512.97       59.37 o   0.6549E-04
  -1  -2   8      126.52      116.95       10.82 o   0.6534E-03
   0  -2   8      109.48      114.46       10.97 o   0.6756E-03
   1  -2   8     1827.73     1887.48       48.61 o   0.7748E-04
   2  -2   8       48.99       43.91       10.73 o   0.1406E-02
   3  -2   8     1765.48     1835.25       39.74 o   0.7747E-04
   4  -2   8       -6.80       17.41        9.61 o   0.2980E-02
   5  -2   8      198.22      220.84       20.23 o   0.3911E-03
   6  -2   8      405.82      457.53       30.52 o   0.2206E-03
   7  -2   8       17.06       17.35        9.83 o   0.2683E-02
   8  -2   8      449.98      461.72       34.79 o   0.2193E-03
   9  -2   8      121.81       81.31       20.76 o   0.7912E-03
 -14  -1   8       -5.80       10.69       20.02 o   0.3808E-02
 -13  -1   8        4.34       13.68       20.65 o   0.2992E-02
 -12  -1   8        8.34       23.27       10.77 o   0.2224E-02
 -11  -1   8      401.40      376.24       28.33 o   0.2512E-03
 -10  -1   8     1080.68     1122.16       44.28 o   0.1155E-03
  -9  -1   8        2.39        0.20        7.01 o   0.5220E-02
  -8  -1   8      564.93      590.19       23.29 o   0.1874E-03
  -7  -1   8     1065.51      999.00       38.00 o   0.1180E-03
  -6  -1   8       58.77       88.05       11.79 o   0.8398E-03
  -5  -1   8      919.29     1039.29       36.39 o   0.1120E-03
  -4  -1   8      332.80      322.35       22.04 o   0.2887E-03
  -3  -1   8     3630.03     3871.15       72.87 o   0.4340E-04
  -2  -1   8     1118.44     1186.71       35.93 o   0.1021E-03
  -1  -1   8      397.76      367.67       22.77 o   0.2533E-03
   0  -1   8     1683.98     1753.96       43.74 o   0.7928E-04
   1  -1   8       20.22       20.19        7.32 o   0.2845E-02
   2  -1   8      353.51      309.28       19.27 o   0.2862E-03
   3  -1   8      247.93      266.39       14.40 o   0.3533E-03
   4  -1   8      418.36      417.30       28.79 o   0.2406E-03
   5  -1   8     1570.98     1538.13       60.05 o   0.8967E-04
   6  -1   8       20.23        8.07       11.64 o   0.4239E-02
   7  -1   8      478.73      454.72       35.62 o   0.2185E-03
   8  -1   8      125.31      108.57       19.24 o   0.6733E-03
   9  -1   8        9.68       13.97       11.72 o   0.3324E-02
 -14   0   8       90.56       55.61       26.88 o   0.1095E-02
 -13   0   8       14.63       38.55       13.11 o   0.1453E-02
 -12   0   8       37.68       49.61       14.63 o   0.1337E-02
 -11   0   8      496.60      495.14       38.42 o   0.2108E-03
 -10   0   8      142.01      189.29       16.23 o   0.4051E-03
  -9   0   8      749.98      643.04       27.04 o   0.1545E-03
  -8   0   8     1675.18     1770.67       41.64 o   0.7992E-04
  -7   0   8        6.78        0.99        5.02 o   0.6916E-02
  -6   0   8      273.09      364.27       11.22 o   0.2422E-03
  -5   0   8        1.00        0.25        6.24 o   0.5133E-02
  -4   0   8      668.60      704.27       34.17 o   0.1622E-03
  -3   0   8     2186.57     2326.58       52.18 o   0.6319E-04
  -2   0   8      790.01      832.36       27.47 o   0.1418E-03
  -1   0   8     4732.43     5151.93      129.08 o   0.3166E-04
   0   0   8      487.22      501.60       27.20 o   0.2077E-03
   1   0   8      109.83      120.32       11.61 o   0.6044E-03
   2   0   8      282.16      266.66       17.99 o   0.3352E-03
   3   0   8       -0.29        0.35        8.93 o   0.4438E-02
   4   0   8      643.28      677.10       37.10 o   0.1618E-03
   5   0   8       51.20       54.20       13.59 o   0.1259E-02
   6   0   8      720.94      709.22       43.01 o   0.1591E-03
   7   0   8      240.80      239.26       26.57 o   0.3696E-03
   8   0   8        1.15        1.86       11.41 o   0.6984E-02
   9   0   8      117.02       65.21       34.76 o   0.9295E-03
 -14   1   8       40.32       75.78       17.88 o   0.8704E-03
 -13   1   8       50.78       27.49       17.18 o   0.1874E-02
 -12   1   8      116.53      107.46       21.59 o   0.6836E-03
 -11   1   8       50.01       67.17       15.92 o   0.1008E-02
 -10   1   8      409.24      338.59       34.39 o   0.2570E-03
  -9   1   8     1211.64     1337.98       58.83 o   0.9458E-04
  -8   1   8        0.96        0.32        3.62 o   0.4570E-02
  -7   1   8      288.77      342.91       37.21 o   0.2626E-03
  -6   1   8      352.30      391.30       17.48 o   0.2441E-03
  -5   1   8       14.21       12.30        5.53 o   0.3539E-02
  -4   1   8     1481.17     1518.57       47.14 o   0.9121E-04
  -3   1   8        1.58        1.40        7.30 o   0.7081E-02
  -2   1   8     3793.49     3970.53      111.71 o   0.4414E-04
  -1   1   8      772.24      780.72       33.82 o   0.1473E-03
   0   1   8      349.46      355.95       24.10 o   0.2724E-03
   1   1   8      333.12      300.18       24.42 o   0.2956E-03
   2   1   8       92.06       90.20       14.31 o   0.8185E-03
   3   1   8      655.64      679.34       37.40 o   0.1610E-03
   4   1   8      453.63      385.22       32.61 o   0.2339E-03
   5   1   8      800.10      705.32       45.12 o   0.1467E-03
   6   1   8      520.55      515.11       38.09 o   0.2033E-03
   7   1   8       20.17        0.31       13.32 o   0.4599E-02
   8   1   8       46.01       70.83       19.46 o   0.9200E-03
 -14   2   8        8.96        3.21       17.12 o   0.6536E-02
 -13   2   8      347.36      285.09       35.76 o   0.2968E-03
 -12   2   8      199.91      281.27       26.40 o   0.2955E-03
 -11   2   8       11.54        7.00       12.96 o   0.4798E-02
 -10   2   8      424.50      306.84       35.73 o   0.2579E-03
  -9   2   8       38.87       72.72       13.38 o   0.9504E-03
  -8   2   8      580.80      562.70       32.01 o   0.1874E-03
  -7   2   8       85.91      131.55       12.43 o   0.5535E-03
  -6   2   8      900.87      796.01       28.83 o   0.1336E-03
  -5   2   8      913.46      939.44       30.38 o   0.1289E-03
  -4   2   8       93.34      124.64       12.85 o   0.6169E-03
  -3   2   8      434.55      452.89       33.54 o   0.2336E-03
  -2   2   8      477.01      552.00       25.78 o   0.1842E-03
  -1   2   8      226.08      272.11       19.35 o   0.3092E-03
   0   2   8      839.87      875.27       38.20 o   0.1285E-03
   1   2   8       67.51       40.05       13.63 o   0.1408E-02
   2   2   8      567.28      533.10       34.63 o   0.1916E-03
   3   2   8      393.60      409.84       30.22 o   0.2440E-03
   4   2   8       67.02       85.61       15.69 o   0.8168E-03
   5   2   8      448.64      410.22       34.98 o   0.2328E-03
   6   2   8       43.46       44.68       15.40 o   0.1408E-02
   7   2   8      168.09      170.51       30.88 o   0.4769E-03
 -13   3   8      200.85      207.68       28.00 o   0.4190E-03
 -12   3   8      -13.23        0.74       14.23 o   0.6073E-02
 -11   3   8      165.69      114.20       23.75 o   0.6065E-03
 -10   3   8       92.44      119.02       18.86 o   0.6345E-03
  -9   3   8       14.35       15.02       10.99 o   0.3115E-02
  -8   3   8      289.38      260.41       26.10 o   0.3325E-03
  -7   3   8       94.31       83.14       11.70 o   0.8519E-03
  -6   3   8     1189.08     1131.80       42.57 o   0.1086E-03
  -5   3   8      241.35      329.34       19.52 o   0.2570E-03
  -4   3   8      620.99      634.23       31.49 o   0.1685E-03
  -3   3   8      956.78     1028.46       50.99 o   0.1173E-03
  -2   3   8       55.59       63.29       10.33 o   0.1011E-02
  -1   3   8      883.61      897.23       39.11 o   0.1363E-03
   0   3   8       77.76       88.72       13.88 o   0.7730E-03
   1   3   8      691.94      666.25       38.30 o   0.1642E-03
   2   3   8      480.70      424.03       33.34 o   0.2203E-03
   3   3   8       88.68       81.12       17.02 o   0.8393E-03
   4   3   8      301.18      249.79       29.00 o   0.3296E-03
   5   3   8      148.34      124.48       22.20 o   0.5994E-03
   6   3   8       98.10       73.75       23.49 o   0.9156E-03
 -13   4   8       77.94       17.97       21.77 o   0.2191E-02
 -12   4   8      471.60      480.75       40.80 o   0.2177E-03
 -11   4   8      238.27      235.73       28.18 o   0.3748E-03
 -10   4   8      -21.81        0.11       13.65 o   0.3478E-02
  -9   4   8       16.34       19.24       15.76 o   0.2555E-02
  -8   4   8       -2.07        0.30        7.26 o   0.6255E-02
  -7   4   8      332.69      351.20       22.47 o   0.2626E-03
  -6   4   8      136.12      149.93       16.08 o   0.5327E-03
  -5   4   8      789.49      822.60       36.27 o   0.1423E-03
  -4   4   8     1163.75     1145.47       45.94 o   0.1115E-03
  -3   4   8      221.71      288.44       26.46 o   0.2780E-03
  -2   4   8      145.00      177.86       22.07 o   0.4586E-03
  -1   4   8      801.29      776.14       38.87 o   0.1469E-03
   0   4   8      371.10      375.83       28.65 o   0.2573E-03
   1   4   8     1076.60      900.12       50.23 o   0.1145E-03
   2   4   8       23.21       19.66       13.02 o   0.2581E-02
   3   4   8      285.64      243.08       28.45 o   0.3420E-03
   4   4   8      300.65      263.34       29.87 o   0.3242E-03
   5   4   8       47.98        0.16       26.96 o   0.2992E-02
   6   4   8      360.02      250.56       62.08 o   0.3020E-03
 -12   5   8      163.88      165.48       26.42 o   0.4981E-03
 -11   5   8       24.40       26.52       14.97 o   0.2102E-02
 -10   5   8      210.35      185.97       28.29 o   0.4290E-03
  -9   5   8        8.69       23.58       19.07 o   0.2038E-02
  -8   5   8      350.72      313.53       30.67 o   0.2852E-03
  -7   5   8      402.99      445.96       32.54 o   0.2159E-03
  -6   5   8      239.50      216.78       20.53 o   0.3879E-03
  -5   5   8      777.78      897.77       37.59 o   0.1200E-03
  -4   5   8      213.22      243.52       20.63 o   0.3645E-03
  -3   5   8       59.62       79.47       12.38 o   0.8323E-03
  -2   5   8      447.53      443.20       39.73 o   0.2291E-03
  -1   5   8       22.53       13.37       13.90 o   0.3660E-02
   0   5   8      362.22      424.42       38.73 o   0.2255E-03
   1   5   8       21.46        4.85       17.27 o   0.4757E-02
   2   5   8      267.49      272.77       34.86 o   0.3305E-03
   3   5   8      371.27      354.29       42.81 o   0.2657E-03
 -11   6   8      206.73      158.36       29.07 o   0.4693E-03
 -10   6   8       52.37       29.52       19.04 o   0.1846E-02
  -9   6   8      101.29       49.81       27.06 o   0.1137E-02
  -8   6   8       60.86       94.43       16.30 o   0.7323E-03
  -7   6   8       -4.74        0.01       12.96 o   0.2534E-02
  -6   6   8      303.82      301.61       30.28 o   0.3095E-03
  -5   6   8      265.87      287.18       23.81 o   0.3163E-03
  -4   6   8      185.49      147.45       20.67 o   0.5115E-03
  -3   6   8      564.30      630.93       36.04 o   0.1632E-03
  -2   6   8       10.70        1.94       10.20 o   0.6702E-02
  -1   6   8      228.07      252.16       30.60 o   0.3400E-03
   0   6   8       65.92       43.45       19.12 o   0.1369E-02
   1   6   8       35.97       72.03       18.79 o   0.9083E-03
   2   6   8      250.83      279.94       46.65 o   0.3186E-03
 -10   7   8       66.99       86.46       20.93 o   0.8149E-03
  -9   7   8      477.42      367.67       58.68 o   0.2286E-03
  -8   7   8       -5.27        0.38       11.96 o   0.4987E-02
  -7   7   8      151.38      123.75       23.66 o   0.5892E-03
  -6   7   8       68.24      110.53       17.10 o   0.6430E-03
  -5   7   8       33.51        4.16       17.75 o   0.4626E-02
  -4   7   8      308.67      286.69       35.39 o   0.3138E-03
  -3   7   8      -19.33        6.28       12.05 o   0.5048E-02
  -2   7   8      148.91      212.18       20.97 o   0.3792E-03
  -1   7   8      126.62      123.62       20.59 o   0.6243E-03
   0   7   8       25.30        2.67       24.60 o   0.6005E-02
   1   7   8      219.51      204.56       42.97 o   0.4099E-03
  -9   8   8        1.69        7.99       18.52 o   0.4562E-02
  -8   8   8       69.89       50.44       18.77 o   0.1251E-02
  -7   8   8      176.16      156.56       26.92 o   0.4987E-03
  -6   8   8        5.26       11.02       12.03 o   0.3380E-02
  -5   8   8      172.70      164.15       27.82 o   0.4869E-03
  -4   8   8       58.69       48.72       17.07 o   0.1242E-02
  -3   8   8      151.81      138.28       28.74 o   0.5589E-03
  -2   8   8      203.81      159.97       43.22 o   0.4753E-03
  -1   8   8      -32.43        0.86       21.24 o   0.5676E-02
   0   8   8      104.60      200.20       33.97 o   0.3683E-03
  -8   9   8      366.13      322.95       38.63 o   0.2763E-03
  -7   9   8        3.06        2.47       13.19 o   0.6680E-02
  -6   9   8       69.20       57.21       20.13 o   0.1147E-02
  -5   9   8       44.98       29.71       22.46 o   0.1896E-02
   3 -15   9       56.50       43.21       25.13 o   0.1413E-02
   4 -15   9       66.27       48.64       28.35 o   0.1266E-02
   5 -15   9       99.68      128.55       29.66 o   0.5810E-03
   0 -14   9      163.53      149.97       29.05 o   0.5330E-03
   1 -14   9      771.55      799.65       56.24 o   0.1450E-03
   2 -14   9      200.19      225.79       30.66 o   0.3727E-03
   3 -14   9       20.43       23.40       13.58 o   0.2269E-02
   4 -14   9       22.69       60.49       11.12 o   0.1014E-02
   5 -14   9       28.55       19.95       15.80 o   0.2613E-02
   6 -14   9      204.71      180.38       41.64 o   0.4442E-03
   7 -14   9       34.88       21.30       21.91 o   0.2341E-02
   8 -14   9      137.57      150.35       35.85 o   0.5086E-03
  -3 -13   9       65.87       58.64       17.73 o   0.1127E-02
  -2 -13   9       55.22       79.86       17.86 o   0.8787E-03
  -1 -13   9        0.80        7.64        9.09 o   0.4408E-02
   0 -13   9      779.39      885.07       55.36 o   0.1267E-03
   1 -13   9     1011.03      793.52       62.17 o   0.1188E-03
   2 -13   9      265.49      226.56       32.26 o   0.3703E-03
   3 -13   9      512.56      384.34       42.84 o   0.2173E-03
   4 -13   9       -2.65        0.30       12.91 o   0.4891E-02
   5 -13   9       27.30       51.81       11.77 o   0.1229E-02
   6 -13   9        0.81       11.33        7.81 o   0.3621E-02
   7 -13   9      367.28      347.78       39.34 o   0.2722E-03
   8 -13   9      705.65      625.89       72.07 o   0.1624E-03
   9 -13   9       21.15        1.04       22.45 o   0.6125E-02
  -5 -12   9      322.40      290.22       37.44 o   0.3053E-03
  -4 -12   9      292.12      307.68       34.81 o   0.2967E-03
  -3 -12   9      323.23      244.95       35.91 o   0.3224E-03
  -2 -12   9       -0.56       25.20        7.89 o   0.2104E-02
  -1 -12   9      266.54      220.20       31.21 o   0.3712E-03
   0 -12   9      833.44      708.77       53.69 o   0.1415E-03
   1 -12   9       13.81       16.98       13.63 o   0.2812E-02
   2 -12   9     1243.71     1258.42       64.98 o   0.1068E-03
   3 -12   9       54.27       34.98       17.07 o   0.1767E-02
   4 -12   9      144.92      169.64       21.81 o   0.4711E-03
   5 -12   9       54.93       63.14       14.89 o   0.1118E-02
   6 -12   9       17.59        8.26       15.98 o   0.4322E-02
   7 -12   9      535.25      570.12       45.93 o   0.1883E-03
   8 -12   9       73.79       55.65       22.94 o   0.1130E-02
   9 -12   9      335.73      325.00       51.83 o   0.2892E-03
  10 -12   9      140.61      137.67       35.99 o   0.5786E-03
  -7 -11   9       28.38       26.57       19.61 o   0.2174E-02
  -6 -11   9      304.33      292.82       36.38 o   0.3129E-03
  -5 -11   9       70.25       70.58       18.31 o   0.1003E-02
  -4 -11   9     1096.98     1165.37       63.81 o   0.1074E-03
  -3 -11   9      100.40      168.58       22.26 o   0.4417E-03
  -2 -11   9      319.54      398.56       33.38 o   0.2267E-03
  -1 -11   9      649.22      697.32       46.08 o   0.1588E-03
   0 -11   9       10.11        6.39       13.40 o   0.4972E-02
   1 -11   9      909.25      892.97       53.03 o   0.1336E-03
   2 -11   9      100.56       78.63       18.34 o   0.8457E-03
   3 -11   9      597.73      561.69       41.67 o   0.1840E-03
   4 -11   9      624.67      626.17       42.65 o   0.1730E-03
   5 -11   9        2.51        2.43        8.69 o   0.6205E-02
   6 -11   9      308.04      275.72       26.94 o   0.3158E-03
   7 -11   9       58.76       86.86       12.90 o   0.8177E-03
   8 -11   9      114.65      129.41       24.05 o   0.5932E-03
   9 -11   9      401.79      377.43       40.60 o   0.2530E-03
  10 -11   9      -12.88        3.24       20.19 o   0.6110E-02
  -9 -10   9      353.84      307.84       55.67 o   0.2852E-03
  -8 -10   9       19.29       18.88       22.07 o   0.2755E-02
  -7 -10   9       72.93      130.96       18.33 o   0.5636E-03
  -6 -10   9       -2.27        7.13       14.21 o   0.4361E-02
  -5 -10   9      356.39      346.05       35.05 o   0.2745E-03
  -4 -10   9      245.83      258.04       29.10 o   0.3443E-03
  -3 -10   9      726.18      796.41       48.33 o   0.1393E-03
  -2 -10   9     2436.72     2596.79       91.81 o   0.5822E-04
  -1 -10   9      123.63      127.18       20.58 o   0.6119E-03
   0 -10   9      246.81      261.36       26.55 o   0.3475E-03
   1 -10   9      473.50      535.09       36.40 o   0.1929E-03
   2 -10   9       33.51       36.96        9.99 o   0.1626E-02
   3 -10   9     1492.23     1521.11       50.21 o   0.9323E-04
   4 -10   9      -17.63        1.30       11.24 o   0.6300E-02
   5 -10   9     1279.80     1231.99       51.14 o   0.1038E-03
   6 -10   9      283.20      331.50       25.29 o   0.2677E-03
   7 -10   9        3.36        0.50        9.46 o   0.6692E-02
   8 -10   9      110.50      138.71       20.63 o   0.5376E-03
   9 -10   9       40.41       58.86       24.29 o   0.1090E-02
 -10  -9   9      484.29      479.97       62.43 o   0.2149E-03
  -9  -9   9       -0.05       14.55       42.99 o   0.3112E-02
  -8  -9   9      515.98      437.50       44.22 o   0.2105E-03
  -7  -9   9        4.99        5.05       15.56 o   0.5498E-02
  -6  -9   9       96.96       75.22       18.95 o   0.8945E-03
  -5  -9   9      345.14      288.91       33.71 o   0.2950E-03
  -4  -9   9      183.26      188.70       25.77 o   0.4493E-03
  -3  -9   9     4837.75     4535.42      138.47 o   0.3674E-04
  -2  -9   9      659.47      705.71       35.01 o   0.1583E-03
  -1  -9   9      696.95      775.87       34.73 o   0.1395E-03
   0  -9   9      168.58      156.18       16.91 o   0.5181E-03
   1  -9   9       48.98       36.68       10.45 o   0.1546E-02
   2  -9   9      177.73      158.98       16.46 o   0.5032E-03
   3  -9   9      214.49      275.19       16.74 o   0.3052E-03
   4  -9   9     1892.45     2092.64       50.30 o   0.6579E-04
   5  -9   9     1450.86     1443.66       53.50 o   0.9543E-04
   6  -9   9       40.91       39.93       15.17 o   0.1563E-02
   7  -9   9      127.81      104.61       22.42 o   0.6849E-03
   8  -9   9      146.51      156.87       24.84 o   0.5328E-03
   9  -9   9       30.41       15.82       15.88 o   0.2968E-02
 -10  -8   9       15.54       22.21       17.77 o   0.2353E-02
  -9  -8   9      530.13      520.37       44.03 o   0.2013E-03
  -8  -8   9      162.86      129.93       25.68 o   0.5636E-03
  -7  -8   9      146.19      191.82       23.26 o   0.4260E-03
  -6  -8   9      249.27      174.32       28.11 o   0.4240E-03
  -5  -8   9       -2.54        2.39       10.73 o   0.6789E-02
  -4  -8   9     1351.12     1254.64       51.06 o   0.9809E-04
  -3  -8   9     1060.61     1056.27       43.67 o   0.1195E-03
  -2  -8   9      829.05      966.52       29.14 o   0.1151E-03
  -1  -8   9     2447.04     2331.12       67.31 o   0.6346E-04
   0  -8   9      118.28      126.51       14.00 o   0.6300E-03
   1  -8   9      515.80      464.62       23.93 o   0.2082E-03
   2  -8   9      127.96      165.87       12.31 o   0.4989E-03
   3  -8   9      577.97      689.08       28.41 o   0.1506E-03
   4  -8   9     1364.32     1310.53       45.03 o   0.9783E-04
   5  -8   9        1.36       10.60        8.40 o   0.3692E-02
   6  -8   9      888.69      959.86       55.76 o   0.1246E-03
   7  -8   9      412.62      371.68       39.88 o   0.2487E-03
   8  -8   9        6.20       10.69       11.62 o   0.4027E-02
   9  -8   9       16.81       53.81       14.04 o   0.1109E-02
  10  -8   9       23.18       17.88       18.03 o   0.2798E-02
 -10  -7   9      147.86      110.22       24.75 o   0.6533E-03
  -9  -7   9      168.57      189.71       25.44 o   0.4418E-03
  -8  -7   9      173.46      143.89       24.48 o   0.5203E-03
  -7  -7   9     1114.76     1192.08       48.67 o   0.1030E-03
  -6  -7   9        9.95       18.03        8.88 o   0.2753E-02
  -5  -7   9     1257.96     1463.01       38.81 o   0.8333E-04
  -4  -7   9     1001.40      921.17       33.15 o   0.1229E-03
  -3  -7   9       40.97       50.60        7.25 o   0.1354E-02
  -2  -7   9     2061.39     1949.60       49.83 o   0.7114E-04
  -1  -7   9      255.50      377.34       19.46 o   0.2292E-03
   0  -7   9     1271.28     1357.21       38.03 o   0.9152E-04
   1  -7   9      267.23      258.70       18.91 o   0.3364E-03
   2  -7   9      181.24      203.87       15.48 o   0.3865E-03
   3  -7   9      652.48      704.03       29.27 o   0.1513E-03
   4  -7   9      239.64      250.51       16.56 o   0.3605E-03
   5  -7   9      821.78      919.09       38.83 o   0.1224E-03
   6  -7   9     1139.92     1103.76       47.53 o   0.1128E-03
   7  -7   9      117.68       89.39       23.39 o   0.7481E-03
   8  -7   9      196.19      235.69       28.69 o   0.3617E-03
   9  -7   9      -15.63       10.03       16.19 o   0.4198E-02
  10  -7   9       14.85       10.24       15.74 o   0.4085E-02
  11  -7   9      148.85      131.79       38.68 o   0.5795E-03
 -12  -6   9      113.66       90.90       41.67 o   0.7731E-03
 -11  -6   9      -31.45       32.97       26.19 o   0.1839E-02
 -10  -6   9       77.70      104.28       16.06 o   0.7168E-03
  -9  -6   9       -5.71        0.37       11.37 o   0.5419E-02
  -8  -6   9      676.07      769.10       30.47 o   0.1410E-03
  -7  -6   9      147.89      128.84       14.82 o   0.5870E-03
  -6  -6   9     1643.83     1613.20       46.07 o   0.8642E-04
  -5  -6   9     1213.65     1171.08       37.58 o   0.1071E-03
  -4  -6   9       87.74      121.76       10.57 o   0.6345E-03
  -3  -6   9      407.19      477.65       20.22 o   0.2029E-03
  -2  -6   9     1765.40     1861.63       39.27 o   0.7582E-04
  -1  -6   9     1349.13     1495.83       38.62 o   0.8476E-04
   0  -6   9     5013.75     4695.88      101.20 o   0.3624E-04
   1  -6   9      716.53      687.26       30.66 o   0.1599E-03
   2  -6   9     1238.06     1247.54       41.55 o   0.1065E-03
   3  -6   9       55.87       83.88        8.91 o   0.8218E-03
   4  -6   9       -0.49        3.62        4.38 o   0.6499E-02
   5  -6   9     1455.13     1410.51       54.18 o   0.9407E-04
   6  -6   9        8.48        3.73       10.78 o   0.6167E-02
   7  -6   9      991.92      976.84       51.61 o   0.1257E-03
   8  -6   9       20.23       21.81       11.64 o   0.2379E-02
   9  -6   9       67.80       53.47       18.63 o   0.1149E-02
  10  -6   9      -76.94       24.12       29.18 o   0.1818E-02
  11  -6   9      -32.79        1.65       23.73 o   0.5751E-02
 -13  -5   9      144.25      162.78       42.21 o   0.4865E-03
 -12  -5   9       82.54       67.28       20.82 o   0.9952E-03
 -11  -5   9      126.33      145.74       32.87 o   0.5251E-03
 -10  -5   9       33.78       15.13       10.68 o   0.2906E-02
  -9  -5   9      225.12      195.80       18.03 o   0.4159E-03
  -8  -5   9      241.55      267.94       18.17 o   0.3353E-03
  -7  -5   9     1497.18     1426.63       44.22 o   0.9201E-04
  -6  -5   9     3587.20     3668.41       82.07 o   0.4880E-04
  -5  -5   9       16.18       35.96        7.75 o   0.1623E-02
  -4  -5   9      577.41      630.29       21.63 o   0.1706E-03
  -3  -5   9     1123.59     1056.75       31.84 o   0.1130E-03
  -2  -5   9      128.04      179.87       12.99 o   0.4312E-03
  -1  -5   9      632.65      673.00       28.34 o   0.1681E-03
   0  -5   9        4.98       14.02        7.87 o   0.2906E-02
   1  -5   9     2318.88     2364.49       60.35 o   0.6641E-04
   2  -5   9     2128.02     2013.90       52.50 o   0.7044E-04
   3  -5   9       51.23       56.67        9.19 o   0.1176E-02
   4  -5   9     1010.93     1084.77       34.83 o   0.1102E-03
   5  -5   9      154.57      182.87       16.13 o   0.4427E-03
   6  -5   9      264.31      257.74       21.44 o   0.3484E-03
   7  -5   9      150.48      185.61       17.26 o   0.4451E-03
   8  -5   9      261.53      263.37       28.80 o   0.3422E-03
   9  -5   9      456.34      379.05       44.75 o   0.2341E-03
  10  -5   9       17.97       28.15       21.25 o   0.1969E-02
 -12  -4   9      385.80      391.38       41.00 o   0.2564E-03
 -11  -4   9       89.02      129.92       16.13 o   0.5671E-03
 -10  -4   9       98.16      106.22       14.25 o   0.7021E-03
  -9  -4   9      153.50      149.88       16.70 o   0.5324E-03
  -8  -4   9      126.81      164.02       14.36 o   0.4759E-03
  -7  -4   9     1771.14     1689.81       53.40 o   0.8057E-04
  -6  -4   9      880.60      911.64       28.33 o   0.1291E-03
  -5  -4   9      820.77      774.75       31.42 o   0.1441E-03
  -4  -4   9     2538.32     2411.14       50.22 o   0.6161E-04
  -3  -4   9        3.51        3.04        7.21 o   0.6845E-02
  -2  -4   9      424.17      374.26       22.35 o   0.2437E-03
  -1  -4   9       30.51       27.88        9.90 o   0.2050E-02
   0  -4   9     2875.57     2911.93       88.10 o   0.5754E-04
   1  -4   9     2187.80     2180.54       59.19 o   0.7166E-04
   2  -4   9      206.31      250.98       15.66 o   0.3385E-03
   3  -4   9      858.92      862.05       32.37 o   0.1397E-03
   4  -4   9      201.33      228.89       18.15 o   0.3812E-03
   5  -4   9        8.30        7.85        8.20 o   0.4774E-02
   6  -4   9      143.32      125.84       16.24 o   0.6086E-03
   7  -4   9        1.86       11.82        8.86 o   0.3542E-02
   8  -4   9      726.07      642.23       54.78 o   0.1587E-03
   9  -4   9       71.40       52.69       22.60 o   0.1177E-02
  10  -4   9      188.51      221.85       44.12 o   0.3743E-03
 -12  -3   9       97.75       99.24       20.19 o   0.7515E-03
 -11  -3   9      165.50      148.15       19.77 o   0.5237E-03
 -10  -3   9      259.56      284.81       22.81 o   0.3187E-03
  -9  -3   9       58.27       39.35       11.58 o   0.1452E-02
  -8  -3   9      350.02      412.43       23.17 o   0.2303E-03
  -7  -3   9      450.46      452.71       25.40 o   0.2269E-03
  -6  -3   9      227.86      255.70       22.58 o   0.3374E-03
  -5  -3   9     2700.60     2553.76       63.29 o   0.5862E-04
  -4  -3   9        8.96       29.09        7.71 o   0.1930E-02
  -3  -3   9      957.13     1023.58       33.81 o   0.1166E-03
  -2  -3   9      236.63      233.96       16.80 o   0.3746E-03
  -1  -3   9        2.95        4.36        6.48 o   0.5135E-02
   0  -3   9      701.78      711.44       40.95 o   0.1591E-03
   1  -3   9       21.06       30.01        9.15 o   0.1860E-02
   2  -3   9     4684.34     4905.49      109.57 o   0.3647E-04
   3  -3   9      494.90      411.92       22.36 o   0.2179E-03
   4  -3   9      964.39      954.74       43.95 o   0.1273E-03
   5  -3   9       79.23       81.32       14.49 o   0.8739E-03
   6  -3   9       25.77       35.93       10.40 o   0.1644E-02
   7  -3   9      276.44      254.23       26.86 o   0.3441E-03
   8  -3   9      167.74      202.69       22.27 o   0.4104E-03
   9  -3   9      315.60      258.51       39.78 o   0.3186E-03
 -13  -2   9       56.56      147.97       23.42 o   0.4694E-03
 -12  -2   9       72.26       46.78       18.23 o   0.1294E-02
 -11  -2   9      490.23      592.77       39.65 o   0.1683E-03
 -10  -2   9        2.53        0.68        9.07 o   0.6108E-02
  -9  -2   9      465.09      519.99       23.04 o   0.1886E-03
  -8  -2   9      364.18      353.69       23.15 o   0.2696E-03
  -7  -2   9       -9.92        1.42        8.43 o   0.6661E-02
  -6  -2   9     1159.33     1110.13       50.48 o   0.1106E-03
  -5  -2   9       84.03      124.11       12.92 o   0.5951E-03
  -4  -2   9     1556.13     1501.91       54.68 o   0.8951E-04
  -3  -2   9      276.27      266.31       22.09 o   0.3323E-03
  -2  -2   9      397.93      321.78       27.14 o   0.2634E-03
  -1  -2   9     1528.01     1559.84       58.01 o   0.8984E-04
   0  -2   9      255.57      292.72       20.59 o   0.3038E-03
   1  -2   9     1548.44     1536.59       66.74 o   0.9056E-04
   2  -2   9     1186.39     1286.64       46.80 o   0.9617E-04
   3  -2   9       39.82       63.26       10.98 o   0.1054E-02
   4  -2   9      660.43      728.52       37.12 o   0.1452E-03
   5  -2   9       61.26       51.95       14.29 o   0.1250E-02
   6  -2   9      261.77      212.97       25.64 o   0.3679E-03
   7  -2   9      274.42      243.08       27.46 o   0.3504E-03
   8  -2   9       50.99       37.69       16.04 o   0.1536E-02
 -14  -1   9      173.27       47.00       38.20 o   0.9307E-03
 -13  -1   9       17.76        6.71       14.18 o   0.5043E-02
 -12  -1   9       77.63       56.28       19.22 o   0.1090E-02
 -11  -1   9       -1.55        0.54       12.95 o   0.6118E-02
 -10  -1   9      985.31      948.88       54.64 o   0.1255E-03
  -9  -1   9     1343.26     1312.45       39.27 o   0.9993E-04
  -8  -1   9       -6.85        0.20        7.14 o   0.3556E-02
  -7  -1   9      836.28      748.43       31.20 o   0.1416E-03
  -6  -1   9      322.51      310.75       41.38 o   0.2961E-03
  -5  -1   9       94.63       63.98        9.87 o   0.9597E-03
  -4  -1   9      580.95      614.31       30.46 o   0.1746E-03
  -3  -1   9      262.73      242.63       16.99 o   0.3490E-03
  -2  -1   9     3094.86     2974.14       75.40 o   0.5342E-04
  -1  -1   9      959.31      947.70       39.03 o   0.1288E-03
   0  -1   9      334.94      308.62       23.43 o   0.2968E-03
   1  -1   9     1284.21     1313.07       48.23 o   0.1002E-03
   2  -1   9        8.44        0.00        9.51 o   0.2450E-02
   3  -1   9      878.12      815.52       42.44 o   0.1368E-03
   4  -1   9      200.18      247.88       21.55 o   0.3430E-03
   5  -1   9      350.60      368.87       29.64 o   0.2588E-03
   6  -1   9      539.56      469.40       37.26 o   0.2016E-03
   7  -1   9        8.05       16.13       13.72 o   0.2945E-02
   8  -1   9      109.34      147.07       23.03 o   0.5070E-03
 -14   0   9      -19.72        5.75       15.52 o   0.4835E-02
 -13   0   9       38.12       45.14       14.26 o   0.1393E-02
 -12   0   9       17.10       20.14       11.94 o   0.2637E-02
 -11   0   9      196.99      180.88       25.47 o   0.4556E-03
 -10   0   9      825.38      878.43       50.54 o   0.1325E-03
  -9   0   9        9.67       45.63       13.67 o   0.1225E-02
  -8   0   9     1115.69     1053.66       41.83 o   0.1143E-03
  -7   0   9      933.68      911.35       44.66 o   0.1309E-03
  -6   0   9       87.94       53.09       14.21 o   0.1085E-02
  -5   0   9      145.22      117.03       11.62 o   0.6332E-03
  -4   0   9       58.76       91.65       11.35 o   0.7508E-03
  -3   0   9     1326.08     1184.11       46.96 o   0.9827E-04
  -2   0   9      962.12     1001.75       52.02 o   0.1195E-03
  -1   0   9     1047.85     1058.48       54.86 o   0.1146E-03
   0   0   9     1243.66     1267.39       46.97 o   0.1058E-03
   1   0   9      110.20      146.04       15.00 o   0.5263E-03
   2   0   9       16.42       38.26        9.43 o   0.1752E-02
   3   0   9      700.85      645.22       39.30 o   0.1628E-03
   4   0   9      259.54      307.95       25.64 o   0.2878E-03
   5   0   9      877.15      821.54       47.69 o   0.1371E-03
   6   0   9        7.03        6.60       13.26 o   0.4681E-02
   7   0   9       88.69      111.16       18.42 o   0.6460E-03
   8   0   9       90.49      125.73       30.82 o   0.5817E-03
 -14   1   9        5.99       26.38       15.61 o   0.2012E-02
 -13   1   9       46.18       48.08       17.84 o   0.1374E-02
 -12   1   9      -23.07        0.07       15.60 o   0.3140E-02
 -11   1   9      154.58      146.84       23.46 o   0.5414E-03
 -10   1   9       23.37       83.13       15.18 o   0.7624E-03
  -9   1   9      681.68      627.25       45.62 o   0.1667E-03
  -8   1   9      655.24      676.56       36.50 o   0.1667E-03
  -7   1   9       28.78       20.23        9.23 o   0.2548E-02
  -6   1   9      138.62       97.01       17.12 o   0.6939E-03
  -5   1   9      271.10      259.41       19.83 o   0.3404E-03
  -4   1   9      595.42      606.98       30.75 o   0.1799E-03
  -3   1   9     1572.27     1540.66       67.93 o   0.8965E-04
  -2   1   9      462.10      472.97       37.20 o   0.2137E-03
  -1   1   9     1392.65     1328.58       49.24 o   0.9679E-04
   0   1   9      244.83      229.83       20.93 o   0.3738E-03
   1   1   9      224.31      186.62       21.60 o   0.4196E-03
   2   1   9      321.60      322.10       26.52 o   0.2896E-03
   3   1   9      164.22      149.00       20.42 o   0.5206E-03
   4   1   9      630.38      664.16       39.90 o   0.1657E-03
   5   1   9       42.85       19.68       14.44 o   0.2390E-02
   6   1   9      285.11      240.64       29.54 o   0.3443E-03
   7   1   9      159.76      192.64       29.76 o   0.4146E-03
 -14   2   9       32.73       57.14       23.54 o   0.1072E-02
 -13   2   9       37.84       30.14       17.75 o   0.1887E-02
 -12   2   9      174.89      205.65       25.92 o   0.4074E-03
 -11   2   9       75.60      151.40       17.53 o   0.4748E-03
 -10   2   9       71.28       65.21       18.64 o   0.1074E-02
  -9   2   9      218.96      276.98       27.51 o   0.3082E-03
  -8   2   9        3.32        0.62       16.57 o   0.6077E-02
  -7   2   9      580.63      499.85       29.11 o   0.1901E-03
  -6   2   9      209.49      177.71       17.83 o   0.4422E-03
  -5   2   9      542.49      485.17       29.47 o   0.2005E-03
  -4   2   9      168.41      171.32       21.74 o   0.4817E-03
  -3   2   9       35.08       58.68       12.95 o   0.1094E-02
  -2   2   9      664.97      642.89       45.00 o   0.1693E-03
  -1   2   9      792.17      774.20       37.35 o   0.1482E-03
   0   2   9      207.25      176.16       20.15 o   0.4451E-03
   1   2   9     1469.68     1439.50       56.92 o   0.9365E-04
   2   2   9       70.25       64.94       15.33 o   0.9811E-03
   3   2   9      424.30      378.44       32.98 o   0.2452E-03
   4   2   9       38.61       42.63       14.89 o   0.1387E-02
   5   2   9       99.00      114.99       18.37 o   0.6320E-03
   6   2   9      318.47      304.79       39.60 o   0.2992E-03
 -13   3   9      237.88      189.41       30.79 o   0.4133E-03
 -12   3   9       72.73      117.48       21.38 o   0.5907E-03
 -11   3   9       34.55       47.88       14.65 o   0.1279E-02
 -10   3   9      385.26      299.90       36.25 o   0.2746E-03
  -9   3   9       81.59       73.49       16.88 o   0.9531E-03
  -8   3   9      381.35      380.37       31.95 o   0.2586E-03
  -7   3   9      338.25      323.74       23.58 o   0.2849E-03
  -6   3   9      398.28      388.26       25.24 o   0.2513E-03
  -5   3   9     1014.47      934.66       42.37 o   0.1222E-03
  -4   3   9       11.10        2.85       10.32 o   0.6342E-02
  -3   3   9      695.81      641.21       46.17 o   0.1639E-03
  -2   3   9      599.90      643.68       44.64 o   0.1635E-03
  -1   3   9       -2.13        1.16       13.78 o   0.6816E-02
   0   3   9      697.63      717.12       50.84 o   0.1562E-03
   1   3   9       30.82       36.29       12.50 o   0.1729E-02
   2   3   9      320.51      273.09       27.74 o   0.3102E-03
   3   3   9      113.00      125.74       17.98 o   0.6201E-03
   4   3   9       10.59        0.06       10.89 o   0.3285E-02
   5   3   9      245.37      273.27       47.45 o   0.3239E-03
   6   3   9       66.72       81.33       28.44 o   0.8258E-03
 -13   4   9      100.35       95.59       31.69 o   0.7747E-03
 -12   4   9       11.41       28.62       18.44 o   0.1875E-02
 -11   4   9      160.98      192.02       25.84 o   0.4321E-03
 -10   4   9      143.26      156.13       24.67 o   0.5164E-03
  -9   4   9      -57.06        0.73       22.65 o   0.4635E-02
  -8   4   9      119.94      156.34       30.39 o   0.4909E-03
  -7   4   9       57.92       75.79       11.96 o   0.8928E-03
  -6   4   9     1272.30     1187.11       48.48 o   0.1029E-03
  -5   4   9      238.46      217.90       21.33 o   0.3820E-03
  -4   4   9      257.39      234.61       23.32 o   0.3648E-03
  -3   4   9      580.64      502.81       44.19 o   0.1903E-03
  -2   4   9       25.06       52.63       11.45 o   0.1163E-02
  -1   4   9      304.98      318.30       34.40 o   0.2897E-03
   0   4   9       50.43       74.08       18.81 o   0.9217E-03
   1   4   9      344.19      351.03       38.45 o   0.2739E-03
   2   4   9      415.16      362.15       42.89 o   0.2505E-03
   3   4   9      -32.18        5.53       20.13 o   0.4476E-02
 -12   5   9      141.19      152.47       32.97 o   0.5422E-03
 -11   5   9      116.36      133.86       24.49 o   0.5737E-03
 -10   5   9        7.34       13.06       14.43 o   0.3241E-02
  -9   5   9      104.46      136.30       28.70 o   0.5347E-03
  -8   5   9        5.43        0.72       16.97 o   0.6728E-02
  -7   5   9      214.73      278.09       25.68 o   0.3105E-03
  -6   5   9      117.89      105.21       16.59 o   0.7020E-03
  -5   5   9      139.11      161.01       17.56 o   0.5072E-03
  -4   5   9      693.83      560.61       38.84 o   0.1652E-03
  -3   5   9      109.48      114.10       17.36 o   0.6721E-03
  -2   5   9      150.54      137.84       25.81 o   0.5636E-03
  -1   5   9      121.40      115.84       23.84 o   0.6462E-03
   0   5   9       48.59       23.99       16.00 o   0.2073E-02
   1   5   9      142.51      122.63       27.20 o   0.6086E-03
   2   5   9       30.06        8.51       21.52 o   0.4147E-02
 -11   6   9        0.97        8.15        8.19 o   0.4316E-02
 -10   6   9       63.27       80.51       20.06 o   0.8882E-03
  -9   6   9       47.75       64.62       23.55 o   0.1021E-02
  -8   6   9       20.48        3.49       14.94 o   0.6022E-02
  -7   6   9      128.23      110.15       21.63 o   0.6645E-03
  -6   6   9       25.02       33.58       13.20 o   0.1797E-02
  -5   6   9      501.17      528.21       42.90 o   0.1936E-03
  -4   6   9       66.50       56.26       15.16 o   0.1119E-02
  -3   6   9      251.44      238.36       26.09 o   0.3639E-03
  -2   6   9      136.12      109.33       20.02 o   0.6560E-03
  -1   6   9        8.88        2.12       12.12 o   0.6691E-02
   0   6   9       86.68       77.19       29.20 o   0.9175E-03
   1   6   9       22.94       53.57       21.13 o   0.1158E-02
 -10   7   9       33.97       19.08       21.35 o   0.2453E-02
  -9   7   9       84.84      123.74       26.82 o   0.5645E-03
  -8   7   9      112.25      128.27       35.20 o   0.5798E-03
  -7   7   9       16.44        0.52       14.38 o   0.5021E-02
  -6   7   9      117.85      150.14       23.88 o   0.5266E-03
  -5   7   9      125.11      105.88       24.77 o   0.6897E-03
  -4   7   9       75.46      106.71       22.18 o   0.7002E-03
  -3   7   9      177.57      189.14       29.68 o   0.4372E-03
  -2   7   9        2.46        0.51       17.28 o   0.6703E-02
  -1   7   9       65.81       64.73       27.18 o   0.1045E-02
   0   7   9       93.18       67.52       31.86 o   0.9591E-03
  -9   8   9       45.31       74.55       24.56 o   0.8930E-03
  -8   8   9       34.42       25.93       25.64 o   0.1990E-02
  -7   8   9       64.54       73.44       19.39 o   0.9558E-03
  -6   8   9      242.76      245.75       33.29 o   0.3655E-03
  -5   8   9       53.30        5.11       25.09 o   0.4108E-02
  -4   8   9      120.65      144.84       35.67 o   0.5340E-03
   3 -15  10      160.12      179.08       38.30 o   0.4665E-03
   4 -15  10       51.85        6.71       26.32 o   0.3975E-02
   0 -14  10      302.95      221.77       52.07 o   0.3464E-03
   1 -14  10      240.89      168.94       33.80 o   0.4258E-03
   2 -14  10      534.92      590.76       46.41 o   0.1751E-03
   3 -14  10       65.28       50.59       18.57 o   0.1232E-02
   4 -14  10       19.79       24.95       14.80 o   0.2281E-02
   5 -14  10       77.78       49.21       29.63 o   0.1240E-02
   6 -14  10       57.68       19.79       27.49 o   0.2135E-02
  -3 -13  10        6.38        3.93       18.51 o   0.6573E-02
  -2 -13  10      144.99      142.40       25.70 o   0.5658E-03
  -1 -13  10      188.99      244.78       28.05 o   0.3375E-03
   0 -13  10       47.82       91.82       19.57 o   0.7640E-03
   1 -13  10     1629.21     1519.08       80.27 o   0.8472E-04
   2 -13  10      281.51      215.95       33.52 o   0.3625E-03
   3 -13  10      233.73      177.80       31.33 o   0.4234E-03
   4 -13  10       34.40       30.35       13.31 o   0.1946E-02
   5 -13  10       -7.55        8.16       11.97 o   0.4455E-02
   6 -13  10      174.58      148.87       28.59 o   0.5126E-03
   7 -13  10       19.55       41.63       19.38 o   0.1371E-02
   8 -13  10      336.35      326.33       52.83 o   0.2869E-03
  -5 -12  10      449.40      471.66       59.69 o   0.2155E-03
  -4 -12  10       48.28       52.62       18.49 o   0.1255E-02
  -3 -12  10       46.35       72.03       16.88 o   0.9083E-03
  -2 -12  10      126.07      106.52       23.34 o   0.6897E-03
  -1 -12  10       -3.00        0.49       12.25 o   0.5620E-02
   0 -12  10     1196.42     1200.12       65.82 o   0.1094E-03
   1 -12  10      758.05      831.40       51.95 o   0.1401E-03
   2 -12  10      402.92      386.82       37.43 o   0.2496E-03
   3 -12  10      715.82      720.71       48.56 o   0.1599E-03
   4 -12  10       59.57       45.92       13.49 o   0.1318E-02
   5 -12  10       96.29       74.01       21.08 o   0.9058E-03
   6 -12  10      104.60       94.02       17.85 o   0.7683E-03
   7 -12  10      124.23      115.58       24.38 o   0.6487E-03
   8 -12  10      492.39      479.98       64.16 o   0.2128E-03
   9 -12  10      -15.48        1.88       25.08 o   0.6489E-02
  -7 -11  10       36.67       76.33       21.08 o   0.8331E-03
  -6 -11  10      300.69      313.98       36.03 o   0.2981E-03
  -5 -11  10      421.03      329.43       40.34 o   0.2547E-03
  -4 -11  10      215.43      224.15       28.53 o   0.3857E-03
  -3 -11  10     1023.48      848.21       60.81 o   0.1185E-03
  -2 -11  10       23.71       18.33       13.34 o   0.2846E-02
  -1 -11  10      493.51      554.53       40.15 o   0.1797E-03
   0 -11  10      540.86      532.56       41.88 o   0.1974E-03
   1 -11  10        3.43       11.24       13.64 o   0.3598E-02
   2 -11  10      976.31      997.62       55.02 o   0.1244E-03
   3 -11  10      230.77      234.46       23.52 o   0.3883E-03
   4 -11  10      211.78      277.01       21.94 o   0.3004E-03
   5 -11  10      139.83      108.97       23.47 o   0.6612E-03
   6 -11  10       47.29       43.47       13.58 o   0.1469E-02
   7 -11  10      238.46      210.92       25.88 o   0.3945E-03
   8 -11  10       49.02       70.50       16.56 o   0.9077E-03
   9 -11  10      112.51      137.14       33.96 o   0.5546E-03
  -9 -10  10      553.38      506.79       67.49 o   0.1967E-03
  -8 -10  10      258.99      183.78       47.16 o   0.4016E-03
  -7 -10  10       13.59       15.38       14.47 o   0.3441E-02
  -6 -10  10       77.71      115.59       19.72 o   0.6485E-03
  -5 -10  10       -3.11        1.83       14.15 o   0.7004E-02
  -4 -10  10      973.12     1058.77       58.47 o   0.1102E-03
  -3 -10  10      349.97      318.83       34.22 o   0.2822E-03
  -2 -10  10      843.54      999.18       52.12 o   0.1094E-03
  -1 -10  10     1447.26     1201.18       54.18 o   0.8795E-04
   0 -10  10       81.53       56.58       13.73 o   0.1086E-02
   1 -10  10      327.80      343.90       23.63 o   0.2843E-03
   2 -10  10      428.04      360.05       24.27 o   0.2451E-03
   3 -10  10      463.25      455.86       25.00 o   0.2220E-03
   4 -10  10      968.81      946.22       44.44 o   0.1277E-03
   5 -10  10       75.90       65.76       15.11 o   0.9909E-03
   6 -10  10      244.52      266.13       31.47 o   0.3399E-03
   7 -10  10      109.87       90.53       23.31 o   0.7830E-03
   8 -10  10       -9.06        6.18       17.06 o   0.5442E-02
 -10  -9  10      651.92      520.23       69.99 o   0.1743E-03
  -9  -9  10      297.68      364.06       48.28 o   0.2463E-03
  -8  -9  10       92.95       36.35       21.59 o   0.1373E-02
  -7  -9  10       49.54      116.76       16.80 o   0.5863E-03
  -6  -9  10       -8.09       17.03       12.75 o   0.2877E-02
  -5  -9  10      373.95      468.60       35.74 o   0.2029E-03
  -4  -9  10      602.46      589.63       35.47 o   0.1828E-03
  -3  -9  10     1157.55     1142.09       48.48 o   0.1119E-03
  -2  -9  10     2291.17     2243.03       69.59 o   0.6792E-04
  -1  -9  10      154.59      190.61       17.33 o   0.4170E-03
   0  -9  10        0.95        1.37        3.87 o   0.7096E-02
   1  -9  10      505.64      523.87       25.08 o   0.1991E-03
   2  -9  10       10.18       23.81        7.57 o   0.2245E-02
   3  -9  10     1386.19     1355.37       43.51 o   0.9780E-04
   4  -9  10       17.67       40.81        7.88 o   0.1450E-02
   5  -9  10      974.44      952.64       59.97 o   0.1273E-03
   6  -9  10      215.90      233.42       29.02 o   0.3669E-03
   7  -9  10       11.71        1.06       13.00 o   0.6583E-02
   8  -9  10      138.15      124.86       26.10 o   0.6090E-03
   9  -9  10       12.05       53.70       17.34 o   0.1121E-02
 -10  -8  10      517.60      455.67       59.92 o   0.2090E-03
  -9  -8  10        7.04       13.92       14.98 o   0.3310E-02
  -8  -8  10      516.93      439.56       43.21 o   0.2110E-03
  -7  -8  10       99.88       91.89       20.49 o   0.7962E-03
  -6  -8  10       53.77       61.56       12.87 o   0.1077E-02
  -5  -8  10      278.45      283.06       24.11 o   0.3290E-03
  -4  -8  10      229.48      172.68       21.73 o   0.4270E-03
  -3  -8  10     2235.16     2357.73       67.87 o   0.6345E-04
  -2  -8  10      451.11      514.87       27.96 o   0.1971E-03
  -1  -8  10      743.52      938.90       35.55 o   0.1123E-03
   0  -8  10     1267.87     1201.63       40.43 o   0.1026E-03
   1  -8  10       16.70       10.68        7.36 o   0.3812E-02
   2  -8  10      208.71      187.60       17.72 o   0.4316E-03
   3  -8  10       46.36       54.48        9.94 o   0.1183E-02
   4  -8  10      904.73      952.28       34.54 o   0.1255E-03
   5  -8  10     1267.17     1171.87       68.54 o   0.1028E-03
   6  -8  10        8.94        7.53       12.92 o   0.4587E-02
   7  -8  10      467.14      415.16       44.41 o   0.2259E-03
   8  -8  10       68.48      101.39       19.04 o   0.6805E-03
   9  -8  10       32.49       22.04       21.42 o   0.2314E-02
  10  -8  10        8.72       19.34       19.62 o   0.2350E-02
 -10  -7  10       -5.63       16.58       12.18 o   0.2762E-02
  -9  -7  10      433.30      421.50       38.60 o   0.2354E-03
  -8  -7  10      277.75      362.72       25.75 o   0.2481E-03
  -7  -7  10      397.04      406.86       29.12 o   0.2369E-03
  -6  -7  10      588.89      562.44       34.58 o   0.1861E-03
  -5  -7  10      121.56      150.80       12.90 o   0.5119E-03
  -4  -7  10     1011.80     1095.01       34.54 o   0.1131E-03
  -3  -7  10      778.68      727.59       36.99 o   0.1500E-03
  -2  -7  10      285.79      308.41       18.56 o   0.2871E-03
  -1  -7  10     2239.66     2204.56       55.33 o   0.7036E-04
   0  -7  10      290.78      298.72       21.11 o   0.3197E-03
   1  -7  10      270.89      358.41       19.78 o   0.2424E-03
   2  -7  10      120.24      111.97       13.58 o   0.6958E-03
   3  -7  10      137.43      184.76       13.62 o   0.4368E-03
   4  -7  10      879.74      784.41       41.55 o   0.1359E-03
   5  -7  10       10.32       30.88       11.13 o   0.1790E-02
   6  -7  10     1244.84     1145.29       70.63 o   0.1041E-03
   7  -7  10      260.75      253.17       34.50 o   0.3514E-03
   8  -7  10       18.32       21.84       14.21 o   0.2297E-02
   9  -7  10      108.71       67.73       32.47 o   0.9465E-03
  10  -7  10       71.80       37.31       27.24 o   0.1453E-02
 -12  -6  10      297.01      286.81       56.41 o   0.3205E-03
 -11  -6  10       67.11       98.01       29.84 o   0.7316E-03
 -10  -6  10       17.67       31.48       14.00 o   0.1873E-02
  -9  -6  10      554.40      378.11       35.63 o   0.2046E-03
  -8  -6  10      144.60       72.50       18.67 o   0.8160E-03
  -7  -6  10     1226.65     1309.30       41.67 o   0.9748E-04
  -6  -6  10        6.17       17.54        7.70 o   0.2907E-02
  -5  -6  10      727.66      768.32       25.56 o   0.1436E-03
  -4  -6  10     1397.21     1230.33       41.65 o   0.9375E-04
  -3  -6  10       28.01       66.30        6.71 o   0.9531E-03
  -2  -6  10     2378.85     2362.43       48.95 o   0.6717E-04
  -1  -6  10       34.04       35.40        9.00 o   0.1648E-02
   0  -6  10     2128.17     2365.95       59.73 o   0.5909E-04
   1  -6  10       65.82       58.68       10.66 o   0.1083E-02
   2  -6  10       16.10       22.73        7.94 o   0.2103E-02
   3  -6  10      371.44      438.62       21.64 o   0.2141E-03
   4  -6  10      495.72      382.95       31.51 o   0.2209E-03
   5  -6  10      642.99      673.64       37.41 o   0.1670E-03
   6  -6  10      477.30      488.55       34.43 o   0.2121E-03
   7  -6  10       58.44       72.06       17.85 o   0.9261E-03
   8  -6  10      121.39      129.79       20.38 o   0.5932E-03
   9  -6  10       -0.06        3.81       37.85 o   0.6126E-02
 -11  -5  10       11.29        3.58       16.22 o   0.5920E-02
 -10  -5  10       92.50       98.09       16.39 o   0.7882E-03
  -9  -5  10       -4.46        1.16        7.84 o   0.6292E-02
  -8  -5  10      622.47      655.58       32.24 o   0.1676E-03
  -7  -5  10       16.08       40.80        9.73 o   0.1419E-02
  -6  -5  10     1450.35     1307.89       39.50 o   0.9166E-04
  -5  -5  10     1360.84     1439.66       44.44 o   0.8993E-04
  -4  -5  10      343.90      329.50       22.25 o   0.2814E-03
  -3  -5  10      150.12      208.41       12.12 o   0.4025E-03
  -2  -5  10      665.41      608.51       37.45 o   0.1700E-03
  -1  -5  10      128.41      111.27       13.65 o   0.6383E-03
   0  -5  10     1194.13     1135.21       42.88 o   0.1086E-03
   1  -5  10       97.80      132.00       12.89 o   0.5783E-03
   2  -5  10     1880.25     2065.76       51.25 o   0.6617E-04
   3  -5  10      347.00      350.78       21.36 o   0.2630E-03
   4  -5  10      247.50      243.36       23.40 o   0.3643E-03
   5  -5  10      400.22      447.22       30.37 o   0.2166E-03
   6  -5  10       26.12       47.75       10.32 o   0.1310E-02
   7  -5  10      461.16      395.81       36.80 o   0.2301E-03
   8  -5  10       89.27       49.13       21.71 o   0.1173E-02
   9  -5  10      211.28      123.39       44.13 o   0.5246E-03
 -12  -4  10       86.89       42.63       34.12 o   0.1311E-02
 -11  -4  10      327.63      386.50       33.41 o   0.2443E-03
 -10  -4  10       63.95       43.84       15.77 o   0.1354E-02
  -9  -4  10       73.91       49.89       12.78 o   0.1184E-02
  -8  -4  10       62.35       64.18       11.15 o   0.1026E-02
  -7  -4  10      416.22      379.68       25.73 o   0.2461E-03
  -6  -4  10     2189.09     2297.93       61.99 o   0.6651E-04
  -5  -4  10       21.93       55.46        7.83 o   0.1130E-02
  -4  -4  10     1323.71     1269.95       35.32 o   0.1013E-03
  -3  -4  10      228.19      305.14       21.94 o   0.2735E-03
  -2  -4  10       54.15       77.33       12.30 o   0.8270E-03
  -1  -4  10      114.62      127.56       16.64 o   0.6432E-03
   0  -4  10       26.63       43.78       11.11 o   0.1385E-02
   1  -4  10     1214.82     1272.15       49.59 o   0.1029E-03
   2  -4  10     1119.72     1175.33       39.10 o   0.1080E-03
   3  -4  10      140.94      191.60       20.17 o   0.4041E-03
   4  -4  10      705.48      697.03       34.87 o   0.1617E-03
   5  -4  10      120.27      121.01       15.10 o   0.6345E-03
   6  -4  10      166.25      188.31       20.36 o   0.4419E-03
   7  -4  10      472.03      387.09       35.55 o   0.2280E-03
   8  -4  10      193.53      115.45       30.35 o   0.5597E-03
 -13  -3  10       -0.13        0.65       27.64 o   0.6228E-02
 -12  -3  10      308.36      246.30       34.61 o   0.3273E-03
 -11  -3  10       32.79       52.17       14.66 o   0.1237E-02
 -10  -3  10      109.42      122.31       20.78 o   0.6133E-03
  -9  -3  10       34.45       55.42        9.27 o   0.1227E-02
  -8  -3  10       43.27       54.63        9.50 o   0.1238E-02
  -7  -3  10      991.21      868.74       39.83 o   0.1232E-03
  -6  -3  10      224.37      302.13       24.72 o   0.2676E-03
  -5  -3  10     1907.43     1873.56       71.27 o   0.7840E-04
  -4  -3  10     1859.69     1938.26       65.09 o   0.7475E-04
  -3  -3  10       39.11       36.05        8.65 o   0.1685E-02
  -2  -3  10      281.65      272.16       20.14 o   0.3320E-03
  -1  -3  10      172.62      206.35       21.34 o   0.3996E-03
   0  -3  10     1032.36     1087.42       45.08 o   0.1115E-03
   1  -3  10     1592.81     1513.85       58.71 o   0.8720E-04
   2  -3  10      654.93      633.12       44.61 o   0.1709E-03
   3  -3  10     1122.36     1145.58       48.42 o   0.1127E-03
   4  -3  10      237.66      271.07       23.48 o   0.3325E-03
   5  -3  10        0.30        4.95        7.82 o   0.6141E-02
   6  -3  10      290.87      274.28       27.99 o   0.3262E-03
   7  -3  10       15.50        6.07       11.54 o   0.5117E-02
   8  -3  10      503.28      444.13       49.49 o   0.2128E-03
 -14  -2  10       -2.88        9.56       22.81 o   0.3977E-02
 -13  -2  10      104.68      120.92       23.66 o   0.6356E-03
 -12  -2  10       61.14       75.99       18.92 o   0.9076E-03
 -11  -2  10      178.39      239.55       26.22 o   0.3398E-03
 -10  -2  10      269.86      267.75       29.94 o   0.3308E-03
  -9  -2  10       27.49       17.55       14.72 o   0.2801E-02
  -8  -2  10      486.41      461.16       28.05 o   0.2155E-03
  -7  -2  10      766.87      783.57       42.47 o   0.1515E-03
  -6  -2  10      360.61      304.67       29.26 o   0.2848E-03
  -5  -2  10     1768.52     1706.70      102.63 o   0.8089E-04
  -4  -2  10       16.21       13.82       10.31 o   0.3329E-02
  -3  -2  10      729.10      782.53       37.98 o   0.1401E-03
  -2  -2  10      110.43       77.99       16.38 o   0.8293E-03
  -1  -2  10      532.66      544.10       29.75 o   0.1911E-03
   0  -2  10     1059.38     1136.95       57.50 o   0.1079E-03
   1  -2  10       14.99       19.79       13.30 o   0.2582E-02
   2  -2  10     1463.13     1517.37       55.35 o   0.9187E-04
   3  -2  10      834.39      702.31       42.31 o   0.1415E-03
   4  -2  10      112.76       70.47       17.63 o   0.8767E-03
   5  -2  10      318.42      347.27       28.30 o   0.2635E-03
   6  -2  10        6.87       12.86       12.38 o   0.3586E-02
   7  -2  10      189.04      206.82       24.21 o   0.4070E-03
 -13  -1  10       43.49       67.12       16.56 o   0.9993E-03
 -12  -1  10       14.40        0.12       13.87 o   0.4126E-02
 -11  -1  10      138.24      171.41       23.06 o   0.4548E-03
 -10  -1  10        5.74        6.55       13.82 o   0.4720E-02
  -9  -1  10     1026.81      948.52       56.71 o   0.1206E-03
  -8  -1  10      501.38      530.25       28.75 o   0.1969E-03
  -7  -1  10       -4.06        1.04       11.05 o   0.6241E-02
  -6  -1  10      205.51      302.08       35.15 o   0.2713E-03
  -5  -1  10      424.25      469.97       49.04 o   0.2084E-03
  -4  -1  10      800.35      738.69       68.01 o   0.1469E-03
  -3  -1  10     1371.32     1460.98       90.40 o   0.8849E-04
  -2  -1  10      483.27      503.45       37.45 o   0.2029E-03
  -1  -1  10     1325.07     1375.77       64.84 o   0.9440E-04
   0  -1  10       17.73       10.67       10.89 o   0.3673E-02
   1  -1  10      276.05      256.22       22.97 o   0.3385E-03
   2  -1  10      299.66      319.80       24.68 o   0.2950E-03
   3  -1  10       12.27       24.24       10.19 o   0.2029E-02
   4  -1  10      938.99      854.54       47.99 o   0.1293E-03
   5  -1  10       29.98       32.28       12.56 o   0.1757E-02
   6  -1  10      252.08      225.28       26.91 o   0.3770E-03
   7  -1  10       -1.13       79.66       11.36 o   0.7295E-03
   8  -1  10       -1.78        3.57       14.27 o   0.6368E-02
 -13   0  10        4.38        0.89       16.75 o   0.6812E-02
 -12   0  10       29.13       52.84       13.68 o   0.1171E-02
 -11   0  10       18.23       40.20       14.14 o   0.1454E-02
 -10   0  10      459.94      377.79       39.57 o   0.2337E-03
  -9   0  10      698.17      742.78       47.55 o   0.1497E-03
  -8   0  10       23.90        5.96       10.73 o   0.4612E-02
  -7   0  10      371.00      408.38       47.16 o   0.2367E-03
  -6   0  10      126.69      155.26       14.60 o   0.5137E-03
  -5   0  10       61.90       77.26       24.24 o   0.8483E-03
  -4   0  10      195.03      310.03       24.62 o   0.2599E-03
  -3   0  10      134.33      136.03       22.27 o   0.5794E-03
  -2   0  10     1505.56     1398.50       70.03 o   0.8953E-04
  -1   0  10      239.36      236.70       27.95 o   0.3713E-03
   0   0  10      134.13      153.36       16.15 o   0.5218E-03
   1   0  10      684.45      662.93       37.38 o   0.1655E-03
   2   0  10      100.83       84.38       15.40 o   0.7989E-03
   3   0  10      720.95      645.90       41.20 o   0.1595E-03
   4   0  10      108.57      115.29       19.53 o   0.6517E-03
   5   0  10      283.34      324.69       28.44 o   0.2710E-03
   6   0  10      170.61      171.66       27.59 o   0.4853E-03
   7   0  10      -14.93        4.70       16.60 o   0.5620E-02
 -14   1  10       24.34       30.90       26.01 o   0.1930E-02
 -13   1  10       33.09       17.30       16.59 o   0.2640E-02
 -12   1  10       22.17       25.46       12.00 o   0.2117E-02
 -11   1  10       56.97       77.95       17.44 o   0.8665E-03
 -10   1  10      412.40      414.08       38.49 o   0.2424E-03
  -9   1  10       -5.90        2.20       14.66 o   0.6766E-02
  -8   1  10      861.67      940.62       75.35 o   0.1236E-03
  -7   1  10      342.83      397.74       46.30 o   0.2330E-03
  -6   1  10        5.76        1.36        8.24 o   0.6958E-02
  -5   1  10      322.28      292.91       23.63 o   0.3036E-03
  -4   1  10       37.53       39.13       13.61 o   0.1468E-02
  -3   1  10     2083.72     2022.44       84.44 o   0.7288E-04
  -2   1  10      526.13      481.41       41.64 o   0.2040E-03
  -1   1  10      832.28      925.11       52.87 o   0.1198E-03
   0   1  10      714.81      648.38       37.99 o   0.1605E-03
   1   1  10      140.42      148.85       18.37 o   0.5404E-03
   2   1  10       51.88       57.45       13.69 o   0.1167E-02
   3   1  10      224.19      211.57       24.56 o   0.4062E-03
   4   1  10       46.64       49.88       13.01 o   0.1279E-02
   5   1  10      290.96      242.78       30.67 o   0.3425E-03
   6   1  10      -42.66       15.33       26.24 o   0.2666E-02
 -14   2  10       43.73       54.34       23.93 o   0.1175E-02
 -13   2  10      -38.11        1.82       22.06 o   0.5448E-02
 -12   2  10       76.59       40.70       20.14 o   0.1357E-02
 -11   2  10      185.71      189.39       29.76 o   0.4537E-03
 -10   2  10       21.07       53.21       13.88 o   0.1123E-02
  -9   2  10      345.94      326.24       49.48 o   0.2846E-03
  -8   2  10      651.29      610.96       43.95 o   0.1724E-03
  -7   2  10      -15.12        0.13       12.32 o   0.2841E-02
  -6   2  10      437.51      417.23       27.51 o   0.2342E-03
  -5   2  10       32.82       57.79        9.78 o   0.1095E-02
  -4   2  10      173.73      242.08       23.57 o   0.3308E-03
  -3   2  10      268.22      303.18       30.32 o   0.2984E-03
  -2   2  10       17.02       14.43       13.69 o   0.3413E-02
  -1   2  10     1663.23     1539.19       79.12 o   0.8287E-04
   0   2  10      525.16      511.59       44.61 o   0.2017E-03
   1   2  10      480.46      443.23       44.06 o   0.2196E-03
   2   2  10      236.60      229.95       32.48 o   0.3747E-03
   3   2  10       25.45        6.76       17.84 o   0.4333E-02
   4   2  10      108.37      102.78       25.18 o   0.7193E-03
 -13   3  10        1.76        0.33       19.12 o   0.5273E-02
 -12   3  10      212.21      218.53       30.32 o   0.4006E-03
 -11   3  10        6.15       55.94       17.74 o   0.1005E-02
 -10   3  10       39.60       47.70       18.71 o   0.1282E-02
  -9   3  10      172.96      211.81       37.93 o   0.3897E-03
  -8   3  10       -5.57        0.08       11.47 o   0.2533E-02
  -7   3  10      557.00      555.76       40.68 o   0.1936E-03
  -6   3  10      106.29      116.62       15.30 o   0.6414E-03
  -5   3  10      184.33      186.54       18.86 o   0.4608E-03
  -4   3  10      392.34      399.59       36.00 o   0.2486E-03
  -3   3  10      155.13      136.16       25.42 o   0.5601E-03
  -2   3  10      308.55      342.73       35.18 o   0.2700E-03
  -1   3  10      282.86      314.61       33.84 o   0.2926E-03
   0   3  10      142.07      149.97       24.84 o   0.5317E-03
   1   3  10      165.67      171.50       28.54 o   0.4855E-03
   2   3  10      -11.31        0.02       15.73 o   0.2715E-02
   3   3  10       79.51       68.39       23.75 o   0.9944E-03
 -13   4  10      152.58      129.47       36.47 o   0.5835E-03
 -12   4  10      104.95      116.88       30.73 o   0.6416E-03
 -11   4  10      -13.04        0.09       15.03 o   0.3391E-02
 -10   4  10      174.71      143.23       27.75 o   0.5406E-03
  -9   4  10      200.56      169.79       39.74 o   0.4607E-03
  -8   4  10       75.28       64.36       28.68 o   0.1053E-02
  -7   4  10       95.33      169.78       27.34 o   0.4153E-03
  -6   4  10      111.59      126.93       15.85 o   0.5842E-03
  -5   4  10      327.78      369.74       26.27 o   0.2504E-03
  -4   4  10       68.61       64.44       13.23 o   0.1058E-02
  -3   4  10       90.71       95.24       21.60 o   0.8121E-03
  -2   4  10      358.21      312.30       37.62 o   0.2846E-03
  -1   4  10       -4.86       30.05       12.59 o   0.1757E-02
   0   4  10      299.87      339.31       35.74 o   0.2677E-03
   1   4  10       -8.87        0.88       15.92 o   0.6587E-02
   2   4  10      127.63       97.08       36.28 o   0.7114E-03
 -12   5  10       17.72        7.22       17.79 o   0.4660E-02
 -11   5  10      138.51      151.30       34.11 o   0.5240E-03
 -10   5  10       58.25       99.97       17.82 o   0.6920E-03
  -9   5  10       49.62       24.24       23.43 o   0.1926E-02
  -8   5  10       40.43       42.23       24.01 o   0.1482E-02
  -7   5  10       -3.69       18.85       21.20 o   0.2517E-02
  -6   5  10      144.17      146.43       22.83 o   0.5607E-03
  -5   5  10       45.64       55.26       13.60 o   0.1169E-02
  -4   5  10      140.69      171.12       19.47 o   0.4621E-03
  -3   5  10      379.48      418.88       31.24 o   0.2283E-03
  -2   5  10       34.28       10.08       16.10 o   0.3570E-02
  -1   5  10       64.44      127.72       19.53 o   0.5528E-03
   0   5  10       30.62       51.59       20.35 o   0.1225E-02
   1   5  10       95.41       62.55       34.47 o   0.1007E-02
 -11   6  10       92.49       90.64       28.66 o   0.8025E-03
 -10   6  10       57.23       13.68       27.35 o   0.2762E-02
  -9   6  10       90.57       67.54       29.63 o   0.9885E-03
  -8   6  10        3.51       12.94       17.70 o   0.3213E-02
  -7   6  10       93.35       77.91       28.25 o   0.8748E-03
  -6   6  10       59.40       80.56       19.62 o   0.8308E-03
  -5   6  10      108.24      100.74       23.33 o   0.7121E-03
  -4   6  10      305.29      308.41       37.35 o   0.3006E-03
  -3   6  10       27.35       14.27       15.01 o   0.3098E-02
  -2   6  10       54.46       73.14       16.83 o   0.9576E-03
  -1   6  10      101.00       69.28       34.05 o   0.9384E-03
  -9   7  10       -1.25        5.13       18.17 o   0.5604E-02
  -8   7  10      106.01       84.75       35.18 o   0.8184E-03
  -6   7  10       35.42       11.37       22.54 o   0.3678E-02
  -5   7  10       64.28      133.29       30.04 o   0.5401E-03
  -4   7  10       27.05       35.91       22.49 o   0.1705E-02
   3 -15  11      140.53      125.28       36.23 o   0.6128E-03
   0 -14  11      811.24      624.33       83.74 o   0.1441E-03
   1 -14  11      200.65      174.27       42.53 o   0.4595E-03
   2 -14  11      198.07      164.15       41.21 o   0.4716E-03
   3 -14  11      135.35      207.35       33.92 o   0.3789E-03
  -2 -13  11        2.60        4.30       13.12 o   0.5853E-02
  -1 -13  11      287.23      325.43       35.74 o   0.2757E-03
   0 -13  11      437.68      406.91       42.30 o   0.2362E-03
   1 -13  11      394.98      413.11       39.82 o   0.2332E-03
   2 -13  11      959.42      847.29       60.21 o   0.1266E-03
   3 -13  11       54.26       39.63       18.80 o   0.1555E-02
   4 -13  11       -8.27        2.57       15.30 o   0.6421E-02
   5 -13  11       75.06       74.35       20.82 o   0.9307E-03
   6 -13  11       17.47        4.35       15.84 o   0.5544E-02
  -5 -12  11       -4.85        0.99       17.90 o   0.6879E-02
  -4 -12  11      215.34      241.01       31.57 o   0.3566E-03
  -3 -12  11       40.81       62.33       14.84 o   0.1074E-02
  -2 -12  11       48.92       89.73       16.42 o   0.7581E-03
  -1 -12  11      363.48      310.53       37.34 o   0.2827E-03
   0 -12  11       86.49      131.97       22.59 o   0.5516E-03
   1 -12  11     1816.17     1694.31       82.56 o   0.7837E-04
   2 -12  11      455.91      425.03       40.17 o   0.2273E-03
   3 -12  11      138.65      126.33       19.63 o   0.6039E-03
   4 -12  11      190.18      195.22       27.96 o   0.4326E-03
   5 -12  11       48.99        9.51       18.24 o   0.3440E-02
   6 -12  11      171.70      137.07       23.74 o   0.5426E-03
   7 -12  11        2.31       29.00       21.02 o   0.1843E-02
  -7 -11  11      403.79      371.36       58.11 o   0.2525E-03
  -6 -11  11       -1.70       13.72       21.70 o   0.3147E-02
  -5 -11  11      443.73      438.34       41.93 o   0.2310E-03
  -4 -11  11      216.31      257.79       30.04 o   0.3358E-03
  -3 -11  11      222.04      179.99       29.33 o   0.4296E-03
  -2 -11  11      458.43      419.19       40.31 o   0.2280E-03
  -1 -11  11       -3.08        2.05       12.89 o   0.7073E-02
   0 -11  11      400.61      434.16       28.97 o   0.2270E-03
   1 -11  11      552.46      571.05       33.57 o   0.1918E-03
   2 -11  11       34.74       82.56       10.85 o   0.8108E-03
   3 -11  11      996.58      798.75       47.72 o   0.1205E-03
   4 -11  11       29.55       23.42       13.90 o   0.2219E-02
   5 -11  11       90.26       69.98       17.04 o   0.9253E-03
   6 -11  11       27.23        5.81       11.77 o   0.4356E-02
   7 -11  11       31.94       26.58       12.77 o   0.2096E-02
   8 -11  11      346.71      364.38       55.12 o   0.2665E-03
  -9 -10  11      -61.07       57.46       26.43 o   0.1177E-02
  -8 -10  11      358.62      349.83       53.18 o   0.2740E-03
  -7 -10  11      129.59      133.70       22.57 o   0.5830E-03
  -6 -10  11       59.63       46.23       17.28 o   0.1370E-02
  -5 -10  11      481.83      471.85       43.14 o   0.2169E-03
  -4 -10  11       99.86       80.58       21.22 o   0.8152E-03
  -3 -10  11     1069.30     1178.82       49.35 o   0.1010E-03
  -2 -10  11        0.66        0.18        6.82 o   0.4351E-02
  -1 -10  11      337.75      444.74       25.85 o   0.2055E-03
   0 -10  11      346.50      287.03       25.80 o   0.2960E-03
   1 -10  11        0.94       10.36        3.82 o   0.3996E-02
   2 -10  11      885.37      885.90       36.10 o   0.1367E-03
   3 -10  11       88.09      117.78       15.21 o   0.6422E-03
   4 -10  11      484.23      610.24       42.42 o   0.1605E-03
   5 -10  11      228.92      136.69       31.14 o   0.4906E-03
   6 -10  11        6.95       10.54       14.53 o   0.3791E-02
   7 -10  11       97.68      117.57       22.75 o   0.6349E-03
   8 -10  11       80.61       52.18       31.39 o   0.1138E-02
  -9  -9  11      524.75      547.01       61.88 o   0.1945E-03
  -8  -9  11      211.29      184.28       31.57 o   0.4422E-03
  -7  -9  11       14.39        1.12       15.17 o   0.6489E-02
  -6  -9  11      214.04      148.56       23.25 o   0.4860E-03
  -5  -9  11       11.29        8.68        9.44 o   0.4459E-02
  -4  -9  11     1220.56     1176.04       52.09 o   0.1069E-03
  -3  -9  11      225.75      159.08       22.14 o   0.4514E-03
  -2  -9  11     1024.86      891.00       45.45 o   0.1201E-03
  -1  -9  11     1161.09     1204.39       40.97 o   0.1060E-03
   0  -9  11      111.88      160.15       13.16 o   0.4837E-03
   1  -9  11      150.25      260.21       14.66 o   0.3026E-03
   2  -9  11      240.39      193.50       18.43 o   0.4101E-03
   3  -9  11      390.43      364.10       25.47 o   0.2571E-03
   4  -9  11      451.76      543.50       41.36 o   0.1794E-03
   5  -9  11       22.29       43.56       17.43 o   0.1307E-02
   6  -9  11      276.08      272.92       34.70 o   0.3323E-03
   7  -9  11      118.38      123.02       24.77 o   0.6352E-03
   8  -9  11       75.43       26.23       27.86 o   0.1782E-02
   9  -9  11      174.50      285.08       41.21 o   0.2846E-03
  -9  -8  11      482.30      475.07       42.71 o   0.2159E-03
  -8  -8  11       18.72       12.00       13.51 o   0.3614E-02
  -7  -8  11      379.61      382.21       29.87 o   0.2588E-03
  -6  -8  11      112.66       97.86       16.89 o   0.7543E-03
  -5  -8  11      236.80      173.12       22.67 o   0.4267E-03
  -4  -8  11      214.86      196.98       21.68 o   0.4267E-03
  -3  -8  11      720.17      634.97       31.53 o   0.1597E-03
  -2  -8  11     2276.76     2502.65       59.11 o   0.5675E-04
  -1  -8  11      293.85      200.80       20.33 o   0.3590E-03
   0  -8  11      662.83      636.08       29.73 o   0.1696E-03
   1  -8  11      448.54      427.98       27.24 o   0.2291E-03
   2  -8  11       37.80       22.70        9.29 o   0.2199E-02
   3  -8  11      207.67      259.76       18.68 o   0.3289E-03
   4  -8  11       -3.90        0.33       10.66 o   0.5593E-02
   5  -8  11     1152.47      985.78       69.33 o   0.1082E-03
   6  -8  11      537.06      527.93       48.02 o   0.1991E-03
   7  -8  11       77.91       61.51       24.60 o   0.1051E-02
   8  -8  11       91.85       65.31       32.03 o   0.9723E-03
   9  -8  11       35.52       19.79       22.68 o   0.2490E-02
  -9  -7  11        8.73        1.21       11.61 o   0.6546E-02
  -8  -7  11      500.12      565.21       34.32 o   0.1796E-03
  -7  -7  11       37.01       70.13       13.70 o   0.9472E-03
  -6  -7  11      217.93      188.42       21.99 o   0.4242E-03
  -5  -7  11       65.00       52.41       10.10 o   0.1193E-02
  -4  -7  11       68.71       63.16       10.90 o   0.1070E-02
  -3  -7  11     1560.02     1382.28       46.65 o   0.8601E-04
  -2  -7  11     1268.94     1235.12       41.53 o   0.1044E-03
  -1  -7  11      721.03      618.28       30.56 o   0.1596E-03
   0  -7  11     1002.29     1104.84       40.98 o   0.1087E-03
   1  -7  11       -2.04        0.31        7.69 o   0.5074E-02
   2  -7  11       82.15       68.54       11.83 o   0.9915E-03
   3  -7  11       51.88       64.69       12.10 o   0.1008E-02
   4  -7  11      510.55      513.83       33.64 o   0.2040E-03
   5  -7  11      835.88      871.10       44.75 o   0.1327E-03
   6  -7  11       28.07       44.44       17.26 o   0.1397E-02
   7  -7  11      484.29      393.84       48.66 o   0.2242E-03
   8  -7  11       87.25       28.28       34.10 o   0.1599E-02
   9  -7  11       60.82       42.94       26.63 o   0.1400E-02
 -10  -6  11       95.29       98.42       22.39 o   0.7406E-03
  -9  -6  11      383.04      316.90       30.10 o   0.2706E-03
  -8  -6  11      201.62      259.83       22.42 o   0.3166E-03
  -7  -6  11      452.27      446.62       25.49 o   0.2248E-03
  -6  -6  11      637.62      626.59       29.66 o   0.1745E-03
  -5  -6  11        3.11        5.67        6.40 o   0.5354E-02
  -4  -6  11      433.88      423.88       23.37 o   0.2354E-03
  -3  -6  11      506.62      479.44       25.06 o   0.2091E-03
  -2  -6  11      422.01      414.26       26.47 o   0.2404E-03
  -1  -6  11      914.71      961.87       38.87 o   0.1224E-03
   0  -6  11       21.88       34.13        9.21 o   0.1526E-02
   1  -6  11      462.48      526.21       27.51 o   0.1803E-03
   2  -6  11       79.17       94.89       10.99 o   0.7546E-03
   3  -6  11       24.21       51.97       12.00 o   0.1206E-02
   4  -6  11      515.59      498.55       34.78 o   0.2064E-03
   5  -6  11       -6.25       17.28       13.12 o   0.2761E-02
   6  -6  11      732.47      721.86       58.31 o   0.1572E-03
   7  -6  11      249.03      207.44       36.16 o   0.3904E-03
   8  -6  11       22.28        9.17       24.11 o   0.4011E-02
 -11  -5  11      156.99      104.06       28.02 o   0.6473E-03
 -10  -5  11      -12.52        7.06       16.51 o   0.4939E-02
  -9  -5  11      132.03      158.13       16.62 o   0.5199E-03
  -8  -5  11       48.90       37.26       10.12 o   0.1574E-02
  -7  -5  11      427.96      459.67       27.32 o   0.2150E-03
  -6  -5  11       -4.96        1.27        9.59 o   0.6341E-02
  -5  -5  11      904.17      891.75       37.39 o   0.1344E-03
  -4  -5  11     1235.83      993.85       45.24 o   0.1003E-03
  -3  -5  11       22.71       10.80       10.13 o   0.3650E-02
  -2  -5  11     1679.33     1643.93       66.68 o   0.8494E-04
  -1  -5  11      232.46      224.01       24.57 o   0.3803E-03
   0  -5  11     1042.69     1010.17       42.25 o   0.1204E-03
   1  -5  11      591.82      533.21       28.73 o   0.1866E-03
   2  -5  11      305.22      293.82       20.83 o   0.3072E-03
   3  -5  11      812.38      850.19       43.77 o   0.1370E-03
   4  -5  11        0.23        0.27       11.81 o   0.5531E-02
   5  -5  11      265.98      242.63       26.31 o   0.3538E-03
   6  -5  11      320.30      278.58       34.82 o   0.3104E-03
   7  -5  11        6.36        1.70       14.87 o   0.7088E-02
   8  -5  11      386.96      373.35       61.44 o   0.2570E-03
 -11  -4  11      162.80       90.52       24.74 o   0.6853E-03
 -10  -4  11      147.25      131.78       22.58 o   0.5712E-03
  -9  -4  11        5.72        0.03        8.89 o   0.2477E-02
  -8  -4  11      153.98      161.89       17.00 o   0.4857E-03
  -7  -4  11       -3.48       19.54       10.49 o   0.2611E-02
  -6  -4  11     1541.13     1313.52       66.18 o   0.8481E-04
  -5  -4  11     1790.42     1762.27       54.70 o   0.8110E-04
  -4  -4  11       12.06        0.05       10.69 o   0.2414E-02
  -3  -4  11      279.83      253.43       26.17 o   0.3431E-03
  -2  -4  11      220.72      180.17       24.07 o   0.4302E-03
  -1  -4  11       84.53       50.55       17.22 o   0.1196E-02
   0  -4  11     1400.06     1373.64       55.06 o   0.9719E-04
   1  -4  11       98.53      113.10       17.75 o   0.6596E-03
   2  -4  11     2524.08     2506.05       80.53 o   0.6507E-04
   3  -4  11      301.69      289.01       27.76 o   0.3110E-03
   4  -4  11      112.58      109.57       22.46 o   0.6879E-03
   5  -4  11      308.68      366.40       28.05 o   0.2496E-03
   6  -4  11       41.58       29.37       11.95 o   0.2013E-02
   7  -4  11      336.24      271.52       39.99 o   0.3060E-03
 -12  -3  11       47.29       23.47       18.50 o   0.2073E-02
 -11  -3  11      161.64      206.76       26.03 o   0.3921E-03
 -10  -3  11        4.61        6.29       10.59 o   0.5004E-02
  -9  -3  11       50.03       75.66       13.92 o   0.9048E-03
  -8  -3  11      101.15       95.40       14.02 o   0.7624E-03
  -7  -3  11      476.80      377.63       35.89 o   0.2293E-03
  -6  -3  11     1690.05     1739.60       69.46 o   0.8002E-04
  -5  -3  11       -5.52       21.18       19.98 o   0.2168E-02
  -4  -3  11     1361.19     1092.27       91.05 o   0.9211E-04
  -3  -3  11      734.96      856.87       65.36 o   0.1294E-03
  -2  -3  11        3.18        0.89       13.86 o   0.6879E-02
  -1  -3  11      564.16      529.18       42.61 o   0.1931E-03
   0  -3  11        6.81        3.89       12.67 o   0.5778E-02
   1  -3  11     1316.19     1357.32       67.08 o   0.9637E-04
   2  -3  11      605.14      564.53       45.90 o   0.1826E-03
   3  -3  11      103.58      142.85       20.25 o   0.5019E-03
   4  -3  11      422.27      395.87       32.04 o   0.2430E-03
   5  -3  11      172.23      179.37       21.91 o   0.4483E-03
   6  -3  11       85.42       78.19       15.73 o   0.9096E-03
   7  -3  11      123.57      109.89       35.47 o   0.6535E-03
 -13  -2  11      -13.59        6.42       27.15 o   0.5203E-02
 -12  -2  11      332.18      262.05       36.12 o   0.3111E-03
 -11  -2  11       11.26       25.33       11.57 o   0.2115E-02
 -10  -2  11      190.75      146.46       26.54 o   0.5013E-03
  -9  -2  11       86.92      136.33       18.77 o   0.5143E-03
  -8  -2  11       29.03       21.52        9.67 o   0.2350E-02
  -7  -2  11      940.88      877.48       50.33 o   0.1295E-03
  -6  -2  11      147.46      211.18       32.66 o   0.3878E-03
  -5  -2  11      939.09      879.12       76.74 o   0.1295E-03
  -4  -2  11      689.86      666.22       65.14 o   0.1647E-03
  -3  -2  11       35.02       32.14       22.47 o   0.1769E-02
  -2  -2  11      146.94      137.79       22.89 o   0.5635E-03
  -1  -2  11      277.96      282.06       31.28 o   0.3229E-03
   0  -2  11      427.46      503.90       38.39 o   0.1910E-03
   1  -2  11      762.91      707.26       51.28 o   0.1525E-03
   2  -2  11       76.72       64.55       19.24 o   0.1048E-02
   3  -2  11      798.05      820.80       43.79 o   0.1395E-03
   4  -2  11      252.93      205.61       25.92 o   0.3825E-03
   5  -2  11      132.22      137.60       19.99 o   0.5448E-03
   6  -2  11       97.38      111.19       18.29 o   0.6849E-03
   7  -2  11      -10.73        0.04       13.67 o   0.2428E-02
 -13  -1  11       38.30       39.64       23.42 o   0.1616E-02
 -12  -1  11      135.43      108.41       24.40 o   0.6635E-03
 -11  -1  11       73.14       74.97       17.98 o   0.9583E-03
 -10  -1  11      269.38      266.54       31.63 o   0.3374E-03
  -9  -1  11        6.14       13.14       13.97 o   0.3375E-02
  -8  -1  11      382.43      414.99       51.27 o   0.2369E-03
  -7  -1  11      246.51      206.58       26.36 o   0.3899E-03
  -6  -1  11       43.46       57.70       21.03 o   0.1136E-02
  -5  -1  11      728.09      784.49       68.32 o   0.1427E-03
  -4  -1  11      -11.67       16.94       20.99 o   0.2814E-02
  -3  -1  11     1771.17     1855.93       78.71 o   0.7432E-04
  -2  -1  11      249.79      291.98       30.20 o   0.2919E-03
  -1  -1  11      278.88      297.10       31.14 o   0.3009E-03
   0  -1  11      149.04      194.66       24.51 o   0.4298E-03
   1  -1  11       57.45       68.85       17.28 o   0.9891E-03
   2  -1  11      394.76      427.65       29.86 o   0.2319E-03
   3  -1  11      440.36      370.62       33.39 o   0.2403E-03
   4  -1  11      192.21      168.08       23.37 o   0.4714E-03
   5  -1  11      269.20      272.71       28.49 o   0.3309E-03
   6  -1  11      -13.23        1.18       15.36 o   0.6612E-02
   7  -1  11       29.94       58.95       21.68 o   0.1039E-02
 -13   0  11       67.33        7.68       29.40 o   0.3259E-02
 -12   0  11       27.28        3.26       15.59 o   0.5435E-02
 -11   0  11      107.50      138.45       21.62 o   0.5486E-03
 -10   0  11       20.17        1.62       16.81 o   0.6300E-02
  -9   0  11      795.13      677.14       52.75 o   0.1472E-03
  -8   0  11      290.20      311.10       45.74 o   0.2925E-03
  -7   0  11       -6.21        4.30       14.70 o   0.5569E-02
  -6   0  11      578.03      466.52       63.14 o   0.1931E-03
  -5   0  11      203.66      220.48       26.77 o   0.3940E-03
  -4   0  11      323.48      303.37       33.30 o   0.3012E-03
  -3   0  11      116.60      132.22       21.71 o   0.6017E-03
  -2   0  11      103.26      122.08       18.62 o   0.6346E-03
  -1   0  11      829.19      781.72       54.41 o   0.1430E-03
   0   0  11      364.97      310.81       37.59 o   0.2777E-03
   1   0  11      571.95      502.71       47.52 o   0.1924E-03
   2   0  11      740.08      819.44       42.16 o   0.1329E-03
   3   0  11       62.98       48.61       16.01 o   0.1290E-02
   4   0  11      336.21      314.51       31.26 o   0.2900E-03
   5   0  11        5.22        0.58       11.40 o   0.5572E-02
   6   0  11       72.56       48.41       33.63 o   0.1227E-02
 -13   1  11       16.53       22.95       20.50 o   0.2355E-02
 -12   1  11       49.17       48.36       17.67 o   0.1358E-02
 -11   1  11        6.36        0.33       15.69 o   0.4845E-02
 -10   1  11      569.27      471.68       46.82 o   0.1947E-03
  -9   1  11      509.46      442.56       60.68 o   0.2118E-03
  -8   1  11       13.61        9.81       15.99 o   0.4156E-02
  -7   1  11      626.02      547.03       45.59 o   0.1792E-03
  -6   1  11      406.07      378.85       36.77 o   0.2501E-03
  -5   1  11       34.09       30.80       10.20 o   0.1890E-02
  -4   1  11      186.98      260.08       26.05 o   0.3165E-03
  -3   1  11      187.87      163.17       26.74 o   0.4760E-03
  -2   1  11      817.25      902.32       54.00 o   0.1218E-03
  -1   1  11      111.26      148.45       21.83 o   0.5116E-03
   0   1  11       56.32       24.46       17.39 o   0.2048E-02
   1   1  11      432.31      390.34       42.16 o   0.2423E-03
   2   1  11      111.11       84.09       24.44 o   0.8027E-03
   3   1  11      192.09      164.35       30.55 o   0.4829E-03
   4   1  11       92.66       62.54       34.56 o   0.9935E-03
 -13   2  11       51.15       29.08       23.06 o   0.1826E-02
 -12   2  11       47.13       21.32       25.67 o   0.2250E-02
 -11   2  11       -3.92        5.72       17.07 o   0.5515E-02
 -10   2  11      318.72      298.06       35.94 o   0.3064E-03
  -9   2  11       48.32       42.85       23.68 o   0.1375E-02
  -8   2  11      536.18      432.72       41.86 o   0.2060E-03
  -7   2  11      313.12      366.81       33.50 o   0.2489E-03
  -6   2  11        3.83       11.36       11.91 o   0.3281E-02
  -5   2  11      325.27      326.24       25.68 o   0.2921E-03
  -4   2  11       66.93       66.31       18.45 o   0.1029E-02
  -3   2  11      193.95      189.72       28.55 o   0.4555E-03
  -2   2  11      199.84      254.74       29.20 o   0.3255E-03
  -1   2  11       86.84       70.66       21.67 o   0.9483E-03
   0   2  11      520.85      492.17       46.36 o   0.2041E-03
   1   2  11       56.31        9.32       18.38 o   0.3441E-02
   2   2  11      118.48      113.41       25.27 o   0.6606E-03
 -12   3  11        9.80       12.52       20.12 o   0.3522E-02
 -11   3  11       80.28       97.04       30.24 o   0.7495E-03
 -10   3  11       49.20       19.51       20.51 o   0.2349E-02
  -9   3  11       80.26       77.86       28.87 o   0.8829E-03
  -8   3  11      213.58      211.08       41.17 o   0.4123E-03
  -7   3  11        7.12        1.85       13.30 o   0.6862E-02
  -6   3  11      225.76      175.31       28.05 o   0.4387E-03
  -5   3  11       32.46       37.71        9.63 o   0.1514E-02
  -4   3  11       55.89       48.27       13.51 o   0.1319E-02
  -3   3  11      188.76      202.86       27.63 o   0.4198E-03
  -2   3  11       22.13       10.66       15.75 o   0.3557E-02
  -1   3  11      468.77      424.15       44.60 o   0.2254E-03
   0   3  11       67.78       71.31       20.06 o   0.9764E-03
   1   3  11       81.22       38.23       30.76 o   0.1416E-02
 -12   4  11      118.91      115.51       34.25 o   0.6658E-03
 -11   4  11       96.31       81.51       30.59 o   0.8513E-03
 -10   4  11       -0.05       15.07       46.14 o   0.3146E-02
  -9   4  11      203.61      188.28       43.73 o   0.4433E-03
  -8   4  11       37.08       20.01       26.91 o   0.2405E-02
  -7   4  11      140.41      152.06       35.19 o   0.5098E-03
  -6   4  11      -27.42       35.09       23.89 o   0.1691E-02
  -5   4  11      110.37      101.90       16.98 o   0.7037E-03
  -4   4  11      235.19      174.17       24.53 o   0.4305E-03
  -3   4  11      -14.04        0.07       16.88 o   0.3731E-02
  -2   4  11      269.13      213.04       35.71 o   0.3731E-03
  -1   4  11       23.59       51.70       23.18 o   0.1166E-02
   0   4  11       76.91       65.01       30.12 o   0.9941E-03
 -10   5  11       54.49       68.67       28.10 o   0.1003E-02
  -9   5  11       79.23       27.73       33.14 o   0.1683E-02
  -8   5  11       -1.64       43.32       20.24 o   0.1257E-02
  -7   5  11       89.19       44.56       34.12 o   0.1261E-02
  -6   5  11       -4.75       50.06       26.28 o   0.1121E-02
  -5   5  11      270.50      245.38       32.72 o   0.3515E-03
  -4   5  11       21.16       16.82       13.37 o   0.2903E-02
  -3   5  11      137.30      152.18       24.03 o   0.5136E-03
  -2   5  11       69.25      114.76       32.65 o   0.6135E-03
  -1   5  11      -23.65        0.81       18.50 o   0.5785E-02
  -4   6  11       93.00      122.82       30.13 o   0.6117E-03
   0 -14  12       79.51       38.65       29.67 o   0.1371E-02
   1 -14  12      500.82      481.46       65.25 o   0.2108E-03
   2 -14  12      -26.32       18.96       20.51 o   0.2714E-02
  -2 -13  12      159.57      131.00       39.22 o   0.5765E-03
  -1 -13  12      -29.34        2.84       21.24 o   0.5377E-02
   0 -13  12      677.54      731.33       75.01 o   0.1486E-03
   1 -13  12      234.71      123.69       44.15 o   0.4974E-03
   2 -13  12      213.65      178.48       29.97 o   0.4386E-03
   3 -13  12      140.73      216.22       38.11 o   0.3572E-03
   4 -13  12      127.72      126.58       39.10 o   0.6172E-03
  -4 -12  12      -18.70        0.77       21.40 o   0.5934E-02
  -3 -12  12       96.66      102.90       22.65 o   0.7273E-03
  -2 -12  12       46.69       20.21       16.60 o   0.2286E-02
  -1 -12  12      256.92      255.85       32.07 o   0.3508E-03
   0 -12  12      292.62      286.92       33.71 o   0.3180E-03
   1 -12  12      305.94      301.78       27.76 o   0.3074E-03
   2 -12  12      804.64      817.06       45.12 o   0.1430E-03
   3 -12  12       82.61       64.06       19.79 o   0.1025E-02
   4 -12  12      127.97       59.50       25.87 o   0.9344E-03
   5 -12  12       61.28       53.13       16.46 o   0.1254E-02
   6 -12  12       41.06       31.58       23.63 o   0.1839E-02
  -6 -11  12      495.55      429.41       62.96 o   0.2170E-03
  -5 -11  12       10.83        1.56       12.52 o   0.6711E-02
  -4 -11  12      448.10      520.96       42.20 o   0.1888E-03
  -3 -11  12      112.43      101.41       22.25 o   0.7352E-03
  -2 -11  12      106.03      101.30       17.45 o   0.7316E-03
  -1 -11  12       75.25       92.95       15.05 o   0.7857E-03
   0 -11  12        4.86       16.22        8.66 o   0.3033E-02
   1 -11  12      948.64      924.95       39.68 o   0.1294E-03
   2 -11  12      394.43      399.53       30.74 o   0.2455E-03
   3 -11  12      309.57      349.34       36.22 o   0.2603E-03
   4 -11  12      222.53      236.39       30.16 o   0.3634E-03
   5 -11  12        4.59        2.27       10.38 o   0.7058E-02
   6 -11  12       30.69       37.14       13.55 o   0.1630E-02
   7 -11  12       11.15       28.05       21.13 o   0.2046E-02
  -8 -10  12      127.28       85.98       35.78 o   0.7745E-03
  -7 -10  12      399.52      342.11       55.09 o   0.2610E-03
  -6 -10  12       67.93      125.25       19.20 o   0.5733E-03
  -5 -10  12      361.54      378.46       30.58 o   0.2545E-03
  -4 -10  12      308.22      264.76       27.53 o   0.3232E-03
  -3 -10  12      273.65      286.56       25.44 o   0.3112E-03
  -2 -10  12      190.93      188.33       17.97 o   0.4444E-03
  -1 -10  12       -5.37        0.87        9.99 o   0.6690E-02
   0 -10  12      302.49      339.56       21.89 o   0.2752E-03
   1 -10  12      761.37      639.93       34.70 o   0.1526E-03
   2 -10  12      178.52      190.30       17.58 o   0.4446E-03
   3 -10  12     1036.61      896.22       63.72 o   0.1186E-03
   4 -10  12       -7.07        4.32       13.75 o   0.5912E-02
   5 -10  12      198.80      177.38       30.69 o   0.4541E-03
   6 -10  12       36.01       25.67       18.90 o   0.2127E-02
   7 -10  12       18.35        6.30       22.02 o   0.4817E-02
   8 -10  12      312.40      240.94       53.12 o   0.3305E-03
  -9  -9  12       68.35       67.33       24.39 o   0.1003E-02
  -8  -9  12      343.91      351.94       49.84 o   0.2733E-03
  -7  -9  12      194.71      196.54       23.80 o   0.4373E-03
  -6  -9  12       60.81       25.85       15.42 o   0.1870E-02
  -5  -9  12      231.32      213.44       24.50 o   0.3917E-03
  -4  -9  12      282.73      249.37       21.44 o   0.3396E-03
  -3  -9  12     1066.45     1050.26       40.93 o   0.1189E-03
  -2  -9  12        3.56        3.98        8.33 o   0.6346E-02
  -1  -9  12      390.42      396.30       24.29 o   0.2468E-03
   0  -9  12      594.41      535.68       29.91 o   0.1858E-03
   1  -9  12       52.08       49.18       10.08 o   0.1281E-02
   2  -9  12      539.06      597.73       31.78 o   0.1756E-03
   3  -9  12      160.66      106.94       24.05 o   0.6276E-03
   4  -9  12      344.70      355.46       39.08 o   0.2687E-03
   5  -9  12      277.58      209.75       35.28 o   0.3656E-03
   6  -9  12       42.26       20.04       18.31 o   0.2321E-02
   7  -9  12      232.97      212.02       47.43 o   0.3951E-03
   8  -9  12      -53.44       16.74       26.49 o   0.2519E-02
  -9  -8  12      743.61      705.93       71.48 o   0.1555E-03
  -8  -8  12      350.70      374.11       30.97 o   0.2487E-03
  -7  -8  12       19.91       29.54       11.71 o   0.1941E-02
  -6  -8  12      151.93      203.80       20.21 o   0.4036E-03
  -5  -8  12        0.56        1.57        6.13 o   0.7066E-02
  -4  -8  12      447.92      437.61       25.71 o   0.2286E-03
  -3  -8  12      163.05      158.55       16.60 o   0.4962E-03
  -2  -8  12     1024.66      976.82       39.24 o   0.1219E-03
  -1  -8  12     1309.04     1359.87       44.84 o   0.9500E-04
   0  -8  12       -1.94        0.07        8.59 o   0.3994E-02
   1  -8  12       84.68      102.97       13.37 o   0.7145E-03
   2  -8  12       65.25       51.29       14.68 o   0.1239E-02
   3  -8  12       92.45       85.72       15.41 o   0.8248E-03
   4  -8  12      531.46      567.19       47.74 o   0.1840E-03
   5  -8  12       17.02       48.98       15.81 o   0.1202E-02
   6  -8  12      412.77      441.60       45.05 o   0.2205E-03
   7  -8  12       80.58       88.34       32.73 o   0.8139E-03
  -9  -7  12      506.26      454.70       36.91 o   0.2123E-03
  -8  -7  12       33.82       16.65       13.85 o   0.2705E-02
  -7  -7  12      245.18      260.82       24.74 o   0.3370E-03
  -6  -7  12        3.69        3.81       10.98 o   0.5923E-02
  -5  -7  12       59.86       56.55       13.34 o   0.1146E-02
  -4  -7  12      159.07      190.79       15.58 o   0.4147E-03
  -3  -7  12      251.36      307.74       19.33 o   0.2939E-03
  -2  -7  12     2376.62     2400.79       61.87 o   0.6742E-04
  -1  -7  12       94.83       83.67       15.05 o   0.8343E-03
   0  -7  12      550.26      561.28       31.51 o   0.1933E-03
   1  -7  12      238.31      277.66       20.82 o   0.3155E-03
   2  -7  12       -6.62        0.55       10.61 o   0.5512E-02
   3  -7  12      454.31      463.96       33.35 o   0.2213E-03
   4  -7  12       24.38       11.57       12.20 o   0.3368E-02
   5  -7  12     1074.29      930.87       70.66 o   0.1154E-03
   6  -7  12      158.17      175.20       31.16 o   0.4606E-03
   7  -7  12      103.71      107.40       36.48 o   0.6790E-03
  -9  -6  12       38.88       11.83       14.59 o   0.3259E-02
  -8  -6  12      616.92      544.50       38.42 o   0.1808E-03
  -7  -6  12       11.17       31.00       12.39 o   0.1759E-02
  -6  -6  12      173.56      185.51       16.54 o   0.4559E-03
  -5  -6  12       93.62       98.78       15.16 o   0.7851E-03
  -4  -6  12       33.01       46.70        8.43 o   0.1359E-02
  -3  -6  12      865.55      802.70       34.93 o   0.1382E-03
  -2  -6  12      142.85      160.53       16.78 o   0.5016E-03
  -1  -6  12      874.08      957.74       40.15 o   0.1197E-03
   0  -6  12      890.41      880.32       40.64 o   0.1358E-03
   1  -6  12       13.31       13.36        8.34 o   0.3090E-02
   2  -6  12      167.90      165.83       20.33 o   0.5040E-03
   3  -6  12       99.59      149.22       18.12 o   0.5009E-03
   4  -6  12      341.04      364.98       30.92 o   0.2614E-03
   5  -6  12      692.92      631.01       57.30 o   0.1646E-03
   6  -6  12       30.71       23.36       21.18 o   0.2265E-02
   7  -6  12      621.69      476.58       77.30 o   0.1822E-03
 -10  -5  12       79.35       77.86       30.01 o   0.9055E-03
  -9  -5  12      238.21      143.86       42.77 o   0.4721E-03
  -8  -5  12      145.31      167.93       17.04 o   0.4784E-03
  -7  -5  12      379.70      269.33       27.22 o   0.2868E-03
  -6  -5  12      588.01      556.84       42.09 o   0.1858E-03
  -5  -5  12      154.65       91.53       23.77 o   0.6925E-03
  -4  -5  12     1337.71     1295.31       49.69 o   0.1004E-03
  -3  -5  12      560.76      501.10       39.15 o   0.1955E-03
  -2  -5  12      214.25      233.05       24.94 o   0.3838E-03
  -1  -5  12     1027.66     1013.87       55.73 o   0.1220E-03
   0  -5  12       15.98       23.14        9.01 o   0.2344E-02
   1  -5  12      669.28      700.59       32.86 o   0.1573E-03
   2  -5  12      164.36      154.61       20.98 o   0.5210E-03
   3  -5  12       89.07       84.78       16.49 o   0.8406E-03
   4  -5  12      359.89      334.65       32.11 o   0.2753E-03
   5  -5  12       82.70       89.39       19.67 o   0.7766E-03
   6  -5  12      405.19      268.77       63.13 o   0.2753E-03
 -10  -4  12       17.54       37.86       11.83 o   0.1498E-02
  -9  -4  12       53.12       57.61       16.59 o   0.1154E-02
  -8  -4  12       42.00       37.94       11.70 o   0.1585E-02
  -7  -4  12      770.58      777.05       38.32 o   0.1514E-03
  -6  -4  12       28.43       51.52       13.03 o   0.1193E-02
  -5  -4  12     1433.60     1253.10       66.73 o   0.9051E-04
  -4  -4  12     1003.49      897.25       80.43 o   0.1223E-03
  -3  -4  12       25.05       43.56       14.07 o   0.1322E-02
  -2  -4  12      210.28      259.45       36.84 o   0.3287E-03
  -1  -4  12      202.88      224.24       26.57 o   0.3925E-03
   0  -4  12      866.90      753.87       55.22 o   0.1375E-03
   1  -4  12      559.91      608.21       45.48 o   0.1701E-03
   2  -4  12      183.21      188.42       27.27 o   0.4449E-03
   3  -4  12      393.28      406.75       38.67 o   0.2421E-03
   4  -4  12      116.92      103.96       23.14 o   0.7012E-03
   5  -4  12       57.50       32.92       19.60 o   0.1673E-02
   6  -4  12      370.74      317.53       57.17 o   0.2758E-03
 -12  -3  12       96.81      161.99       27.83 o   0.4502E-03
 -11  -3  12       28.28       46.89       16.10 o   0.1359E-02
 -10  -3  12      252.09      204.95       30.73 o   0.3898E-03
  -9  -3  12       10.86       22.14       12.28 o   0.2321E-02
  -8  -3  12      235.23      157.54       22.48 o   0.4513E-03
  -7  -3  12       44.73       40.06       14.40 o   0.1489E-02
  -6  -3  12      851.56      743.85       50.26 o   0.1394E-03
  -5  -3  12      872.19     1062.89       76.76 o   0.9971E-04
  -4  -3  12      -12.72        1.44       22.75 o   0.6516E-02
  -3  -3  12      832.63      841.67       74.22 o   0.1424E-03
  -2  -3  12      544.56      552.68       43.58 o   0.1963E-03
  -1  -3  12       15.75       47.09       12.46 o   0.1289E-02
   0  -3  12      292.02      310.01       33.40 o   0.3058E-03
   1  -3  12       17.66       34.75       13.78 o   0.1599E-02
   2  -3  12      566.13      531.23       46.59 o   0.1925E-03
   3  -3  12      203.45      188.63       29.16 o   0.4366E-03
   4  -3  12       65.85       35.71       18.63 o   0.1530E-02
   5  -3  12      293.93      302.07       28.58 o   0.3040E-03
   6  -3  12       -1.83        6.95       14.16 o   0.4527E-02
 -12  -2  12       44.26       48.15       25.76 o   0.1314E-02
 -11  -2  12      132.39      200.20       25.10 o   0.3895E-03
 -10  -2  12       20.94       39.32       14.96 o   0.1543E-02
  -9  -2  12       56.17       72.80       19.04 o   0.9492E-03
  -8  -2  12       79.25       70.20       27.66 o   0.9657E-03
  -7  -2  12      164.61      159.85       23.12 o   0.5144E-03
  -6  -2  12      746.69      768.43       72.46 o   0.1530E-03
  -5  -2  12       21.17       34.54       16.74 o   0.1700E-02
  -4  -2  12      579.24      587.24       64.77 o   0.1842E-03
  -3  -2  12      559.32      541.19       44.96 o   0.1934E-03
  -2  -2  12       -0.12        1.83       20.54 o   0.6984E-02
  -1  -2  12      394.34      336.29       38.47 o   0.2631E-03
   0  -2  12        1.32        6.49       10.59 o   0.4762E-02
   1  -2  12      574.67      589.96       47.19 o   0.1803E-03
   2  -2  12      384.91      318.70       39.63 o   0.2708E-03
   3  -2  12      115.60       94.12       19.48 o   0.7414E-03
   4  -2  12      477.43      399.99       36.86 o   0.2258E-03
   5  -2  12       41.09       29.97       16.34 o   0.1866E-02
   6  -2  12       53.69       64.84       17.10 o   0.1044E-02
 -12  -1  12      185.70      167.54       40.03 o   0.4806E-03
 -11  -1  12       -7.06       26.00       16.15 o   0.1905E-02
 -10  -1  12      234.02      209.49       30.95 o   0.3944E-03
  -9  -1  12      146.05      133.68       25.18 o   0.5761E-03
  -8  -1  12       75.25       44.17       29.02 o   0.1288E-02
  -7  -1  12      341.66      375.68       51.27 o   0.2586E-03
  -6  -1  12       77.40      108.45       26.59 o   0.6455E-03
  -5  -1  12      405.59      302.23       55.89 o   0.2664E-03
  -4  -1  12      866.56      858.53       56.49 o   0.1388E-03
  -3  -1  12       52.52       39.15       17.67 o   0.1469E-02
  -2  -1  12      655.67      668.25       49.50 o   0.1647E-03
  -1  -1  12        8.29        1.53       13.13 o   0.6709E-02
   0  -1  12       43.41       81.55       19.35 o   0.8278E-03
   1  -1  12      216.94      215.77       30.97 o   0.4083E-03
   2  -1  12        4.18        7.98       13.81 o   0.4208E-02
   3  -1  12      509.37      535.19       47.63 o   0.1915E-03
   4  -1  12      144.12      131.66       37.35 o   0.5843E-03
   5  -1  12      -16.71       47.98       18.52 o   0.1207E-02
 -11   0  12       37.49       19.05       17.84 o   0.2438E-02
 -10   0  12      238.12      220.72       32.73 o   0.3887E-03
  -9   0  12       22.38       18.48       22.49 o   0.2856E-02
  -8   0  12      646.00      576.24       70.26 o   0.1743E-03
  -7   0  12      427.40      373.47       58.59 o   0.2439E-03
  -6   0  12       20.62        5.84       13.78 o   0.5133E-02
  -5   0  12      638.13      622.19       48.55 o   0.1749E-03
  -4   0  12       62.55       77.70       17.42 o   0.8829E-03
  -3   0  12      316.93      287.69       34.78 o   0.3075E-03
  -2   0  12      147.87      141.80       25.72 o   0.5602E-03
  -1   0  12      146.62       95.74       25.56 o   0.6857E-03
   0   0  12      527.36      555.05       46.50 o   0.1843E-03
   1   0  12       12.60        6.06       12.92 o   0.4935E-02
   2   0  12      332.78      309.79       39.12 o   0.2925E-03
   3   0  12       45.58       48.06       24.27 o   0.1399E-02
 -11   1  12      115.04      108.40       23.32 o   0.6853E-03
 -10   1  12       34.16        5.87       17.69 o   0.4509E-02
  -9   1  12      223.36      228.99       41.44 o   0.3761E-03
  -8   1  12      220.87      264.33       29.41 o   0.3356E-03
  -7   1  12       -8.60        1.25       14.21 o   0.6831E-02
  -6   1  12      230.16      234.69       29.93 o   0.3839E-03
  -5   1  12       12.51       47.08       13.21 o   0.1230E-02
  -4   1  12       80.12      124.48       20.70 o   0.5560E-03
  -3   1  12      244.29      197.83       31.54 o   0.3996E-03
  -2   1  12       -8.99        9.80       18.93 o   0.3814E-02
  -1   1  12      536.86      398.11       47.56 o   0.2089E-03
   0   1  12      111.04      104.44       23.92 o   0.7145E-03
   1   1  12       76.30       66.62       21.71 o   0.1045E-02
   2   1  12       69.67      100.60       29.82 o   0.6840E-03
 -11   2  12       21.69       58.00       20.71 o   0.1062E-02
 -10   2  12       38.27       56.34       18.65 o   0.1182E-02
  -9   2  12      320.61      315.56       54.07 o   0.2989E-03
  -8   2  12       -0.05        4.31       35.96 o   0.6011E-02
  -7   2  12      390.30      402.99       38.39 o   0.2388E-03
  -6   2  12       94.21      134.05       20.07 o   0.5543E-03
  -5   2  12       -6.50        6.41       16.67 o   0.4819E-02
  -4   2  12       67.21       67.57       17.84 o   0.1035E-02
  -3   2  12        3.85        0.76       14.25 o   0.6586E-02
  -2   2  12      339.86      290.35       38.48 o   0.2960E-03
  -1   2  12       36.73       34.22       17.18 o   0.1792E-02
   0   2  12      368.27      251.54       41.07 o   0.2935E-03
 -10   3  12       79.57       63.37       31.97 o   0.1045E-02
  -9   3  12       -9.64        8.50       19.60 o   0.4518E-02
  -8   3  12      163.53      171.57       38.63 o   0.4789E-03
  -7   3  12       66.69      135.46       31.14 o   0.5258E-03
  -6   3  12       10.84        0.88       12.58 o   0.6322E-02
  -5   3  12       57.73       58.42       18.05 o   0.1166E-02
  -4   3  12        1.17        1.48       16.83 o   0.7094E-02
  -3   3  12      226.98      198.09       33.04 o   0.4078E-03
  -2   3  12      195.38      134.92       42.50 o   0.5186E-03
  -1   3  12      148.97       99.26       36.63 o   0.6738E-03
  -4   4  12       51.20       63.25       18.75 o   0.1031E-02
  -3   4  12      146.28      126.48       35.01 o   0.5903E-03
  -2   4  12      -72.85        3.91       27.27 o   0.3785E-02
   1 -14  13      118.84      112.75       32.83 o   0.6579E-03
  -1 -13  13      192.41      196.22       42.77 o   0.4297E-03
   0 -13  13       70.04       67.98       19.84 o   0.1012E-02
   1 -13  13      443.82      427.82       43.27 o   0.2316E-03
   2 -13  13       21.04       40.20       22.56 o   0.1458E-02
   5 -13  13       30.51        2.07       26.18 o   0.5793E-02
  -3 -12  13        0.73        0.25        9.64 o   0.5124E-02
  -2 -12  13       60.70       91.22       27.43 o   0.7617E-03
  -1 -12  13       -4.51       16.12       10.32 o   0.2797E-02
   0 -12  13      400.74      385.67       33.23 o   0.2515E-03
   1 -12  13       38.37       56.45       13.41 o   0.1156E-02
   2 -12  13      369.64      285.93       57.53 o   0.2841E-03
   3 -12  13      339.74      312.90       55.73 o   0.2901E-03
   4 -12  13       52.84        3.34       28.46 o   0.4491E-02
   5 -12  13       93.10       41.23       33.03 o   0.1333E-02
   6 -12  13       10.00       73.98       20.89 o   0.7886E-03
  -5 -11  13      441.71      504.13       60.69 o   0.1935E-03
  -4 -11  13       27.61       32.65       12.58 o   0.1808E-02
  -3 -11  13      265.70      189.95       26.36 o   0.3930E-03
  -2 -11  13       -3.45        0.79        9.18 o   0.6646E-02
  -1 -11  13      140.69      113.54       16.78 o   0.6301E-03
   0 -11  13      161.13      180.27       18.06 o   0.4449E-03
   1 -11  13      267.13      271.39       26.43 o   0.3391E-03
   2 -11  13     1059.91     1115.22       67.07 o   0.1112E-03
   3 -11  13      131.10       87.03       26.81 o   0.7646E-03
   4 -11  13      184.18      101.49       31.11 o   0.6102E-03
   5 -11  13       96.88       71.40       32.14 o   0.9388E-03
   6 -11  13        9.26        3.73       21.12 o   0.6271E-02
  -8 -10  13       11.46       24.27       17.09 o   0.2113E-02
  -7 -10  13       89.07      136.07       23.20 o   0.5437E-03
  -6 -10  13      670.80      611.30       52.22 o   0.1688E-03
  -5 -10  13        3.91        3.79       11.50 o   0.6168E-02
  -4 -10  13      541.23      522.96       36.96 o   0.1980E-03
  -3 -10  13       58.96       53.74       11.62 o   0.1210E-02
  -2 -10  13      131.31      131.03       15.77 o   0.6015E-03
  -1 -10  13      141.58      165.55       15.90 o   0.4810E-03
   0 -10  13       -4.90       15.72       10.27 o   0.2944E-02
   1 -10  13      976.22      907.52       40.95 o   0.1260E-03
   2 -10  13      132.75      164.99       24.37 o   0.4695E-03
   3 -10  13      384.83      350.05       40.98 o   0.2627E-03
   4 -10  13       50.51      138.56       19.73 o   0.4851E-03
   5 -10  13       34.34        5.42       16.64 o   0.4590E-02
   6 -10  13       56.27       65.48       28.48 o   0.1039E-02
  -8  -9  13       19.44       31.49       16.63 o   0.1766E-02
  -7  -9  13      383.75      286.30       39.36 o   0.2792E-03
  -6  -9  13      102.97       78.18       17.25 o   0.8470E-03
  -5  -9  13      255.50      226.44       26.15 o   0.3728E-03
  -4  -9  13       71.74      102.05       15.55 o   0.6927E-03
  -3  -9  13      253.75      268.35       20.46 o   0.3326E-03
  -2  -9  13      465.59      482.75       27.51 o   0.2091E-03
  -1  -9  13       20.58       36.17        9.34 o   0.1570E-02
   0  -9  13      400.70      407.22       25.59 o   0.2482E-03
   1  -9  13      446.84      438.51       27.24 o   0.2295E-03
   2  -9  13       55.65      109.90       15.75 o   0.6456E-03
   3  -9  13      889.60      698.50       62.58 o   0.1329E-03
   4  -9  13        0.95        8.25       10.20 o   0.4558E-02
   5  -9  13      263.63      270.38       37.13 o   0.3308E-03
   6  -9  13       -3.09       37.17       17.78 o   0.1474E-02
  -8  -8  13      549.52      527.01       60.94 o   0.1962E-03
  -7  -8  13      107.81       91.12       18.86 o   0.7699E-03
  -6  -8  13       62.37       46.90       14.70 o   0.1341E-02
  -5  -8  13      219.96      161.31       23.23 o   0.4584E-03
  -4  -8  13       39.69       46.50       11.87 o   0.1362E-02
  -3  -8  13      870.68      769.84       37.52 o   0.1371E-03
  -2  -8  13        7.59        1.11        8.88 o   0.6877E-02
  -1  -8  13      681.37      646.81       32.96 o   0.1664E-03
   0  -8  13      265.58      297.01       23.18 o   0.3109E-03
   1  -8  13        9.89        7.09       10.64 o   0.5191E-02
   2  -8  13      179.93      225.54       21.22 o   0.3728E-03
   3  -8  13       75.05       78.71       16.12 o   0.9136E-03
   4  -8  13      190.34      269.40       30.78 o   0.3082E-03
   5  -8  13      388.30      326.82       44.81 o   0.2677E-03
   6  -8  13      -34.07       16.47       25.40 o   0.2742E-02
  -8  -7  13      201.82      310.81       24.41 o   0.2630E-03
  -7  -7  13       50.15       31.71       12.71 o   0.1749E-02
  -6  -7  13      134.07      104.75       19.38 o   0.6730E-03
  -5  -7  13        6.09        1.39        9.32 o   0.6877E-02
  -4  -7  13      488.02      400.02       33.20 o   0.2232E-03
  -3  -7  13      106.41       91.06       14.08 o   0.7864E-03
  -2  -7  13     1531.34     1401.01       50.25 o   0.8843E-04
  -1  -7  13     1458.67     1419.06       55.50 o   0.9445E-04
   0  -7  13       -3.20        1.05       10.38 o   0.7090E-02
   1  -7  13      244.32      258.41       29.09 o   0.3442E-03
   2  -7  13      289.31      284.27       28.10 o   0.3218E-03
[truncated: 25,539 more chars]
